# Supplementary material for: ﻿Four new species and a new record of Synagelides Strand, 1906 (Araneae, Salticidae) from China
Source: Zookeys. 2025 Jul 15;1245:243–67. doi: 10.3897/zookeys.1245.154908 (PMC12284581; doi:10.3897/zookeys.1245.154908)
Supplement: XML Treatment for Synagelides dajueshan [file zookeys.1245.154908-treatment1.xml]

<!DOCTYPE tp:taxon-treatment
  PUBLIC "-//TaxonX//DTD Taxonomic Treatment Publishing DTD v0 20100105//EN" "tax-treatment-NSO.dtd">
<tp:taxon-treatment xmlns:tp="http://www.plazi.org/taxpub"><tp:treatment-meta><kwd-group><label>Taxon classification</label><kwd>
                <named-content content-type="kingdom">Animalia</named-content>
              </kwd><kwd>
                <named-content content-type="order">Araneae</named-content>
              </kwd><kwd>
                <named-content content-type="family">Salticidae</named-content>
              </kwd></kwd-group><mixed-citation publication-type="journal"><person-group><name><surname>Liu</surname><given-names>Bin-Lu</given-names></name><name><surname>Ning</surname><given-names>Xiao-Qi</given-names></name><name><surname>Huang</surname><given-names>Shi-Hui</given-names></name><name><surname>Yao</surname><given-names>Yan-Bin</given-names></name><name><surname>Lin</surname><given-names>Chang-Yong</given-names></name><name><surname>Yang</surname><given-names>Jun</given-names></name><name><surname>Liu</surname><given-names>Ke-Ke</given-names></name></person-group><article-title>﻿Four new species and a new record of <italic><tp:taxon-name><tp:taxon-name-part taxon-name-part-type="genus" reg="Synagelides">Synagelides</tp:taxon-name-part></tp:taxon-name></italic> Strand, 1906 (<tp:taxon-name><tp:taxon-name-part taxon-name-part-type="order">Araneae</tp:taxon-name-part></tp:taxon-name>, <tp:taxon-name><tp:taxon-name-part taxon-name-part-type="family">Salticidae</tp:taxon-name-part></tp:taxon-name>) from China</article-title><source>Zookeys</source><day>15</day><month>07</month><year>2025</year><volume>1245</volume><fpage>243</fpage><lpage>267</lpage><pub-id pub-id-type="doi">10.3897/zookeys.1245.154908</pub-id></mixed-citation></tp:treatment-meta><tp:nomenclature><label>﻿</label><tp:taxon-name>
              <object-id xmlns:xlink="http://www.w3.org/1999/xlink" content-type="arpha" xlink:type="simple">B748DBBF-9CA1-51CF-A76A-CA9E24CEEA6A</object-id>
              <tp:taxon-name-part taxon-name-part-type="genus" reg="Synagelides">Synagelides</tp:taxon-name-part>
              <tp:taxon-name-part taxon-name-part-type="species" reg="dajueshan">dajueshan</tp:taxon-name-part>
              <object-id xmlns:xlink="http://www.w3.org/1999/xlink" content-type="zoobank" xlink:type="simple">https://zoobank.org/79E38096-7C85-4C0A-B0E7-4EB17ACCB623</object-id>
            </tp:taxon-name><tp:taxon-authority>K. K. Liu</tp:taxon-authority><tp:taxon-status xmlns:xlink="http://www.w3.org/1999/xlink" xlink:type="simple">sp. nov.</tp:taxon-status><xref ref-type="fig" rid="F1">Figs 1</xref><xref ref-type="fig" rid="F2">, 2</xref><xref ref-type="fig" rid="F3">, 3</xref></tp:nomenclature><tp:treatment-sec sec-type="material" id="SECID0EFNAC"><title>Material examined.</title><p><bold><italic>Holotype</italic></bold> • 1 ♂ (Sal-414, <abbrev xmlns:xlink="http://www.w3.org/1999/xlink" xlink:title="Animal Specimen Museum, College of Life Science, Jinggangshan University" id="ABBRID0EQNAC" xlink:type="simple">ASM-JGSU</abbrev>), <named-content xmlns:xlink="http://www.w3.org/1999/xlink" content-type="dwc:verbatimCoordinates" xlink:type="simple"><named-content content-type="geo-json" specific-use="{&#34;type&#34;:&#34;Point&#34;,&#34;coordinates&#34;:[117.174667,27.696569]}" id="NCID0EXNAC" xlink:type="simple">27°41'47.65"N, 117°10'28.80"E</named-content></named-content>, 722 m a.s.l., Dajue Mountain, Zixi County, Fuzhou City, Jiangxi Province, China, 4 October 2024, K. Liu, X. Chen, Y. Shi, X. Lyu &amp; Z. Wang leg. <bold><italic>Paratypes</italic></bold> • 1 ♂ 2 ♀ (Sal-414, <abbrev xmlns:xlink="http://www.w3.org/1999/xlink" xlink:title="Animal Specimen Museum, College of Life Science, Jinggangshan University" id="ABBRID0E6NAC" xlink:type="simple">ASM-JGSU</abbrev>), same data as holotype.</p></tp:treatment-sec><tp:treatment-sec sec-type="diagnosis" id="SECID0EDOAC"><title>Diagnosis.</title><p>The male of this species is similar to that of <italic><tp:taxon-name><tp:taxon-name-part taxon-name-part-type="genus" reg="Synagelides">Synagelides</tp:taxon-name-part><tp:taxon-name-part taxon-name-part-type="species" reg="jinding">jinding</tp:taxon-name-part></tp:taxon-name></italic> Liu, 2022 in having flattened discoid embolus and hook-shaped terminal apophysis, but can be distinguished by the embolus tip curving retrolaterally (vs straight); the slender retrolateral tibial apophysis with broad base, gradually tapering distally and slightly curved apically (vs broader at both base and distal end but narrower medially); and the inconspicuous dorso-prolateral tibial apophysis (vs prominent) (Figs <xref ref-type="fig" rid="F1">1C–G</xref>, <xref ref-type="fig" rid="F2">2A–F</xref> cf. <xref ref-type="bibr" rid="B6">Liu et al. 2022</xref>: 66, figs 4A–G, 5A–G). The female of this species is similar to that of <italic><tp:taxon-name><tp:taxon-name-part taxon-name-part-type="genus" reg="Synagelides">S.</tp:taxon-name-part><tp:taxon-name-part taxon-name-part-type="species" reg="jinggangshanensis">jinggangshanensis</tp:taxon-name-part></tp:taxon-name></italic> Liu, Chen, Xu &amp; Peng, 2017 in having the apple-like epigynal plate and the S-shaped anterior part and the slightly swollen medial part of copulatory duct, but can be easily distinguished by the short finger-shaped epigynal hood (vs distinctly long finger-shaped), the inverted triangular median septum (vs T-shaped); the copulatory openings located sub-anterolateral part of epigynal plate (vs along the midline); the slight swollen posterior part of copulatory duct (vs thin); and the very long glandular appendages nearly as long as 3/4 length of spermathecae (vs short, nearly as long as 1/2 length of spermathecae) (Fig. <xref ref-type="fig" rid="F3">3C, D</xref> cf. <xref ref-type="bibr" rid="B5">Liu et al. 2017</xref>: 292, figs 1A–D, 2A, B).</p><fig id="F1" position="float" orientation="portrait"><object-id xmlns:xlink="http://www.w3.org/1999/xlink" content-type="doi" xlink:type="simple">10.3897/zookeys.1245.154908.figure1</object-id><object-id xmlns:xlink="http://www.w3.org/1999/xlink" content-type="arpha" xlink:type="simple">08FD9AEE-E749-580C-8FCA-C7D213FA4F7A</object-id><label>Figure 1.</label><caption><p><italic><tp:taxon-name><tp:taxon-name-part taxon-name-part-type="genus" reg="Synagelides">Synagelides</tp:taxon-name-part><tp:taxon-name-part taxon-name-part-type="species" reg="dajueshan">dajueshan</tp:taxon-name-part></tp:taxon-name></italic> sp. nov., male holotype. <bold>A.</bold> Habitus, dorsal view; <bold>B.</bold> Same, ventral view; <bold>C.</bold> Right palp, retrolateral view; <bold>D.</bold> Same, ventral view; <bold>E.</bold> Same, prolateral view; <bold>F.</bold> Same, dorsal view; <bold>G.</bold> Same, postero-retrolateral view, slightly dorsal. Abbreviations: <abbrev xmlns:xlink="http://www.w3.org/1999/xlink" xlink:title="embolus" id="ABBRID0EVAAE" xlink:type="simple">Em</abbrev> – embolus, <abbrev xmlns:xlink="http://www.w3.org/1999/xlink" xlink:title="postero-prolateral cymbial apophysis" id="ABBRID0EZAAE" xlink:type="simple">PCA</abbrev> – postero-prolateral cymbial apophysis, <abbrev xmlns:xlink="http://www.w3.org/1999/xlink" xlink:title="postero-retrolateral cymbial apophysis" id="ABBRID0E4AAE" xlink:type="simple">RCA</abbrev> – postero-retrolateral cymbial apophysis, <abbrev xmlns:xlink="http://www.w3.org/1999/xlink" xlink:title="retrolateral tibial apophysis" id="ABBRID0EBBAE" xlink:type="simple">RTA</abbrev> – retrolateral tibial apophysis, <abbrev xmlns:xlink="http://www.w3.org/1999/xlink" xlink:title="terminal apophysis" id="ABBRID0EFBAE" xlink:type="simple">TA</abbrev> – terminal apophysis, <abbrev xmlns:xlink="http://www.w3.org/1999/xlink" xlink:title="ventral femoral apophysis" id="ABBRID0EJBAE" xlink:type="simple">VFA</abbrev> – ventral femoral apophysis. Scale bars: 0.5 mm (<bold>A, B</bold>); 0.1 mm (<bold>C–G</bold>).</p></caption><graphic xmlns:xlink="http://www.w3.org/1999/xlink" xlink:href="zookeys-1245-243_article-154908__-g001.jpg" position="float" orientation="portrait" xlink:type="simple" id="oo_1374141.jpg"><uri content-type="original_file" xlink:type="simple">https://binary.pensoft.net/fig/1374141</uri></graphic></fig><fig id="F2" position="float" orientation="portrait"><object-id xmlns:xlink="http://www.w3.org/1999/xlink" content-type="doi" xlink:type="simple">10.3897/zookeys.1245.154908.figure2</object-id><object-id xmlns:xlink="http://www.w3.org/1999/xlink" content-type="arpha" xlink:type="simple">6592212D-A3A5-56C4-8971-DD3F389EB5EF</object-id><label>Figure 2.</label><caption><p><italic><tp:taxon-name><tp:taxon-name-part taxon-name-part-type="genus" reg="Synagelides">Synagelides</tp:taxon-name-part><tp:taxon-name-part taxon-name-part-type="species" reg="dajueshan">dajueshan</tp:taxon-name-part></tp:taxon-name></italic> sp. nov., <abbrev xmlns:xlink="http://www.w3.org/1999/xlink" xlink:title="scanning electron microscopy" id="ABBRID0EJCAE" xlink:type="simple">SEM</abbrev> images of the holotype male, left palp. <bold>A.</bold> Palp, ventral view; <bold>B.</bold> Same, detail of terminal apophysis and embolus; <bold>C.</bold> Same, detail of terminal apophysis and embolus; <bold>D.</bold> Same, retrolateral view; <bold>E.</bold> Same, detail of retrolateral tibial apophysis and postero-retrolateral cymbial apophysis; <bold>F.</bold> Same, detail of terminal apophysis. Abbreviations: <abbrev xmlns:xlink="http://www.w3.org/1999/xlink" xlink:title="embolus" id="ABBRID0EZCAE" xlink:type="simple">Em</abbrev> – embolus, <abbrev xmlns:xlink="http://www.w3.org/1999/xlink" xlink:title="postero-retrolateral cymbial apophysis" id="ABBRID0E4CAE" xlink:type="simple">RCA</abbrev> – postero-retrolateral cymbial apophysis, <abbrev xmlns:xlink="http://www.w3.org/1999/xlink" xlink:title="retrolateral tibial apophysis" id="ABBRID0EBDAE" xlink:type="simple">RTA</abbrev> – retrolateral tibial apophysis, <abbrev xmlns:xlink="http://www.w3.org/1999/xlink" xlink:title="scale-like serrations" id="ABBRID0EFDAE" xlink:type="simple">SS</abbrev> – scale-like serrations, <abbrev xmlns:xlink="http://www.w3.org/1999/xlink" xlink:title="terminal apophysis" id="ABBRID0EJDAE" xlink:type="simple">TA</abbrev> – terminal apophysis. Scale bars: 20 μm (<bold>A–C, E</bold>); 100 μm (<bold>D</bold>); 10 μm (<bold>F</bold>).</p></caption><graphic xmlns:xlink="http://www.w3.org/1999/xlink" xlink:href="zookeys-1245-243_article-154908__-g002.jpg" position="float" orientation="portrait" xlink:type="simple" id="oo_1374142.jpg"><uri content-type="original_file" xlink:type="simple">https://binary.pensoft.net/fig/1374142</uri></graphic></fig><fig id="F3" position="float" orientation="portrait"><object-id xmlns:xlink="http://www.w3.org/1999/xlink" content-type="doi" xlink:type="simple">10.3897/zookeys.1245.154908.figure3</object-id><object-id xmlns:xlink="http://www.w3.org/1999/xlink" content-type="arpha" xlink:type="simple">7DEBD756-EC42-5C63-9300-07028FC4F604</object-id><label>Figure 3.</label><caption><p><italic><tp:taxon-name><tp:taxon-name-part taxon-name-part-type="genus" reg="Synagelides">Synagelides</tp:taxon-name-part><tp:taxon-name-part taxon-name-part-type="species" reg="dajueshan">dajueshan</tp:taxon-name-part></tp:taxon-name></italic> sp. nov., female paratype. <bold>A.</bold> Habitus, dorsal view; <bold>B.</bold> Same, ventral view; <bold>C.</bold> Epigyne, ventral view; <bold>D.</bold> Same, dorsal view. Abbreviations: <abbrev xmlns:xlink="http://www.w3.org/1999/xlink" xlink:title="atrial rim" id="ABBRID0ETEAE" xlink:type="simple">AR</abbrev> – atrial rim, <abbrev xmlns:xlink="http://www.w3.org/1999/xlink" xlink:title="atrium" id="ABBRID0EXEAE" xlink:type="simple">At</abbrev> – atrium, <abbrev xmlns:xlink="http://www.w3.org/1999/xlink" xlink:title="copulatory duct" id="ABBRID0E2EAE" xlink:type="simple">CD</abbrev> – copulatory duct, <abbrev xmlns:xlink="http://www.w3.org/1999/xlink" xlink:title="copulatory opening" id="ABBRID0E6EAE" xlink:type="simple">CO</abbrev> – copulatory opening, <abbrev xmlns:xlink="http://www.w3.org/1999/xlink" xlink:title="epigynal hood" id="ABBRID0EDFAE" xlink:type="simple">EH</abbrev> – epigynal hood, <abbrev xmlns:xlink="http://www.w3.org/1999/xlink" xlink:title="fertilization duct" id="ABBRID0EHFAE" xlink:type="simple">FD</abbrev> – fertilization duct, <abbrev xmlns:xlink="http://www.w3.org/1999/xlink" xlink:title="glandular appendage" id="ABBRID0ELFAE" xlink:type="simple">GA</abbrev> – glandular appendage, <abbrev xmlns:xlink="http://www.w3.org/1999/xlink" xlink:title="median septum" id="ABBRID0EPFAE" xlink:type="simple">MS</abbrev> – median septum, <abbrev xmlns:xlink="http://www.w3.org/1999/xlink" xlink:title="spermatheca" id="ABBRID0ETFAE" xlink:type="simple">Spe</abbrev> – spermatheca. Scale bars: 0.5 mm (<bold>A, B</bold>); 0.2 mm (<bold>C, D</bold>).</p></caption><graphic xmlns:xlink="http://www.w3.org/1999/xlink" xlink:href="zookeys-1245-243_article-154908__-g003.jpg" position="float" orientation="portrait" xlink:type="simple" id="oo_1374143.jpg"><uri content-type="original_file" xlink:type="simple">https://binary.pensoft.net/fig/1374143</uri></graphic></fig></tp:treatment-sec><tp:treatment-sec sec-type="description" id="SECID0EAGAE"><title>Description.</title><p><bold>Male</bold> (holotype, Sal-414). Habitus as in Fig. <xref ref-type="fig" rid="F1">1A, B</xref>. Total length 2.84. Carapace 1.44 long, 1.07 wide. Eye sizes and interdistances: <abbrev xmlns:xlink="http://www.w3.org/1999/xlink" xlink:title="anterior median eye" id="ABBRID0EMGAE" xlink:type="simple">AME</abbrev> 0.28, <abbrev xmlns:xlink="http://www.w3.org/1999/xlink" xlink:title="anterior lateral eye" id="ABBRID0EQGAE" xlink:type="simple">ALE</abbrev> 0.19, <abbrev xmlns:xlink="http://www.w3.org/1999/xlink" xlink:title="posterior median eye" id="ABBRID0EUGAE" xlink:type="simple">PME</abbrev> 0.05, <abbrev xmlns:xlink="http://www.w3.org/1999/xlink" xlink:title="posterior lateral eye" id="ABBRID0EYGAE" xlink:type="simple">PLE</abbrev> 0.19, <abbrev xmlns:xlink="http://www.w3.org/1999/xlink" xlink:title="anterior median eye" id="ABBRID0E3GAE" xlink:type="simple">AME</abbrev>–<abbrev xmlns:xlink="http://www.w3.org/1999/xlink" xlink:title="anterior median eye" id="ABBRID0EAHAE" xlink:type="simple">AME</abbrev> 0.05, <abbrev xmlns:xlink="http://www.w3.org/1999/xlink" xlink:title="anterior median eye" id="ABBRID0EEHAE" xlink:type="simple">AME</abbrev>–<abbrev xmlns:xlink="http://www.w3.org/1999/xlink" xlink:title="anterior lateral eye" id="ABBRID0EIHAE" xlink:type="simple">ALE</abbrev> 0.08, <abbrev xmlns:xlink="http://www.w3.org/1999/xlink" xlink:title="posterior median eye" id="ABBRID0EMHAE" xlink:type="simple">PME</abbrev>–<abbrev xmlns:xlink="http://www.w3.org/1999/xlink" xlink:title="posterior median eye" id="ABBRID0EQHAE" xlink:type="simple">PME</abbrev> 0.87, <abbrev xmlns:xlink="http://www.w3.org/1999/xlink" xlink:title="posterior median eye" id="ABBRID0EUHAE" xlink:type="simple">PME</abbrev>–<abbrev xmlns:xlink="http://www.w3.org/1999/xlink" xlink:title="posterior lateral eye" id="ABBRID0EYHAE" xlink:type="simple">PLE</abbrev> 0.29, <abbrev xmlns:xlink="http://www.w3.org/1999/xlink" xlink:title="anterior median eye" id="ABBRID0E3HAE" xlink:type="simple">AME</abbrev>–<abbrev xmlns:xlink="http://www.w3.org/1999/xlink" xlink:title="posterior median eye" id="ABBRID0EAIAE" xlink:type="simple">PME</abbrev> 0.46, <abbrev xmlns:xlink="http://www.w3.org/1999/xlink" xlink:title="anterior median eye" id="ABBRID0EEIAE" xlink:type="simple">AME</abbrev>–<abbrev xmlns:xlink="http://www.w3.org/1999/xlink" xlink:title="posterior lateral eye" id="ABBRID0EIIAE" xlink:type="simple">PLE</abbrev> 0.77, <abbrev xmlns:xlink="http://www.w3.org/1999/xlink" xlink:title="anterior lateral eye" id="ABBRID0EMIAE" xlink:type="simple">ALE</abbrev>–<abbrev xmlns:xlink="http://www.w3.org/1999/xlink" xlink:title="anterior lateral eye" id="ABBRID0EQIAE" xlink:type="simple">ALE</abbrev> 0.72, <abbrev xmlns:xlink="http://www.w3.org/1999/xlink" xlink:title="posterior lateral eye" id="ABBRID0EUIAE" xlink:type="simple">PLE</abbrev>–<abbrev xmlns:xlink="http://www.w3.org/1999/xlink" xlink:title="posterior lateral eye" id="ABBRID0EYIAE" xlink:type="simple">PLE</abbrev> 0.94, <abbrev xmlns:xlink="http://www.w3.org/1999/xlink" xlink:title="anterior lateral eye" id="ABBRID0E3IAE" xlink:type="simple">ALE</abbrev>–<abbrev xmlns:xlink="http://www.w3.org/1999/xlink" xlink:title="posterior lateral eye" id="ABBRID0EAJAE" xlink:type="simple">PLE</abbrev> 0.63. <abbrev xmlns:xlink="http://www.w3.org/1999/xlink" xlink:title="median ocular area" id="ABBRID0EEJAE" xlink:type="simple">MOA</abbrev>: 0.61 long; 0.64 anterior width, 0.95 posterior width. Chelicerae (Fig. <xref ref-type="fig" rid="F1">1B</xref>) with two promarginal teeth and one large triangular retromarginal tooth. Sternum (Fig. <xref ref-type="fig" rid="F1">1B</xref>) shield-shaped, longer than wide, posterior end triangular, smooth. Leg measurements: I 3.19 (1.01, 0.72, 0.81, 0.38, 0.27); II 2.03 (0.61, 0.27, 0.53, 0.34, 0.28); III 2.15 (0.64, 0.39, 0.35, 0.50, 0.27); IV 2.98 (0.92, 0.38, 0.62, 0.66, 0.40). Femur width: I 0.25; II 0.19; III 0.22; IV 0.23. Leg spination (Fig. <xref ref-type="fig" rid="F1">1A, B</xref>): I <abbrev xmlns:xlink="http://www.w3.org/1999/xlink" xlink:title="tibia" id="ABBRID0EUJAE" xlink:type="simple">ti</abbrev> pv1-2-1, rv1-2-1; <abbrev xmlns:xlink="http://www.w3.org/1999/xlink" xlink:title="metatarsus" id="ABBRID0EYJAE" xlink:type="simple">met</abbrev> pv1-0-1, rv1-0-1. Pedicel 0.03. Abdomen 1.37 long, 0.85 wide.</p><p><bold><italic>Coloration</italic></bold> (Fig. <xref ref-type="fig" rid="F1">1A, B</xref>). Carapace reddish-brown to dark brown dorsally, densely covered with reddish-brown punctate spots. Eye bases surrounded by black pigmentation. Fovea distinct, encircled by several radial rows of punctate striae. Chelicerae yellowish-brown. Endites yellowish-brown, wider than long. Sternum yellow, mottled, with densely dark brown mottled spots. Legs yellowish-brown to dark brown; leg I yellow, with dark brown longitudinal bands pro- and retrolaterally. Abdomen dark brown, mottled, with five chevron-shaped yellowish stripes in posterior part; venter with a pair of yellow brown stripes. Spinnerets dark yellow-brown, mottled. Spinnerets dark yellow-brown, mottled.</p><p><bold><italic>Palp</italic></bold> (Figs <xref ref-type="fig" rid="F1">1C–G</xref>, <xref ref-type="fig" rid="F2">2A–F</xref>). Femur with a tooth-like ventral apophysis. Patella swollen, with a length–width ratio of ca 1.73. Retrolateral tibial apophysis elongate, broad basally and progressively narrowing toward the slightly curved distal end. Postero-prolateral cymbial apophysis digitiform, with sharply pointed apex. Postero-retrolateral cymbial apophysis short and finger-shaped. Tegulum broad, with a clear mastoid apophysis in retrolateral view. Terminal apophysis arising from antero-retrolateral part of tegulum, strongly sclerotized, hook-shaped, C-shaped in retrolateral view, with abundant little scale-like serrations on apical surface. Embolus with a flattened discoid base, gradually tapering and retrolaterally curved distally.</p><p><bold>Female</bold> (paratype, Sal-414). Habitus as in Fig. <xref ref-type="fig" rid="F3">3A, B</xref>. As in male, except as noted. Total length 3.42. Carapace 1.47 long, 1.10 wide. Eye sizes and interdistances: <abbrev xmlns:xlink="http://www.w3.org/1999/xlink" xlink:title="anterior median eye" id="ABBRID0E5KAE" xlink:type="simple">AME</abbrev> 0.30, <abbrev xmlns:xlink="http://www.w3.org/1999/xlink" xlink:title="anterior lateral eye" id="ABBRID0ECLAE" xlink:type="simple">ALE</abbrev> 0.18, <abbrev xmlns:xlink="http://www.w3.org/1999/xlink" xlink:title="posterior median eye" id="ABBRID0EGLAE" xlink:type="simple">PME</abbrev> 0.04, <abbrev xmlns:xlink="http://www.w3.org/1999/xlink" xlink:title="posterior lateral eye" id="ABBRID0EKLAE" xlink:type="simple">PLE</abbrev> 0.18, <abbrev xmlns:xlink="http://www.w3.org/1999/xlink" xlink:title="anterior median eye" id="ABBRID0EOLAE" xlink:type="simple">AME</abbrev>–<abbrev xmlns:xlink="http://www.w3.org/1999/xlink" xlink:title="anterior median eye" id="ABBRID0ESLAE" xlink:type="simple">AME</abbrev> 0.08, <abbrev xmlns:xlink="http://www.w3.org/1999/xlink" xlink:title="anterior median eye" id="ABBRID0EWLAE" xlink:type="simple">AME</abbrev>–<abbrev xmlns:xlink="http://www.w3.org/1999/xlink" xlink:title="anterior lateral eye" id="ABBRID0E1LAE" xlink:type="simple">ALE</abbrev> 0.08, <abbrev xmlns:xlink="http://www.w3.org/1999/xlink" xlink:title="posterior median eye" id="ABBRID0E5LAE" xlink:type="simple">PME</abbrev>–<abbrev xmlns:xlink="http://www.w3.org/1999/xlink" xlink:title="posterior median eye" id="ABBRID0ECMAE" xlink:type="simple">PME</abbrev> 0.88, <abbrev xmlns:xlink="http://www.w3.org/1999/xlink" xlink:title="posterior median eye" id="ABBRID0EGMAE" xlink:type="simple">PME</abbrev>–<abbrev xmlns:xlink="http://www.w3.org/1999/xlink" xlink:title="posterior lateral eye" id="ABBRID0EKMAE" xlink:type="simple">PLE</abbrev> 0.29, <abbrev xmlns:xlink="http://www.w3.org/1999/xlink" xlink:title="anterior median eye" id="ABBRID0EOMAE" xlink:type="simple">AME</abbrev>–<abbrev xmlns:xlink="http://www.w3.org/1999/xlink" xlink:title="posterior median eye" id="ABBRID0ESMAE" xlink:type="simple">PME</abbrev> 0.46, <abbrev xmlns:xlink="http://www.w3.org/1999/xlink" xlink:title="anterior median eye" id="ABBRID0EWMAE" xlink:type="simple">AME</abbrev>–<abbrev xmlns:xlink="http://www.w3.org/1999/xlink" xlink:title="posterior lateral eye" id="ABBRID0E1MAE" xlink:type="simple">PLE</abbrev> 0.78, <abbrev xmlns:xlink="http://www.w3.org/1999/xlink" xlink:title="anterior lateral eye" id="ABBRID0E5MAE" xlink:type="simple">ALE</abbrev>–<abbrev xmlns:xlink="http://www.w3.org/1999/xlink" xlink:title="anterior lateral eye" id="ABBRID0ECNAE" xlink:type="simple">ALE</abbrev> 0.71, <abbrev xmlns:xlink="http://www.w3.org/1999/xlink" xlink:title="posterior lateral eye" id="ABBRID0EGNAE" xlink:type="simple">PLE</abbrev>–<abbrev xmlns:xlink="http://www.w3.org/1999/xlink" xlink:title="posterior lateral eye" id="ABBRID0EKNAE" xlink:type="simple">PLE</abbrev> 0.98, <abbrev xmlns:xlink="http://www.w3.org/1999/xlink" xlink:title="anterior lateral eye" id="ABBRID0EONAE" xlink:type="simple">ALE</abbrev>–<abbrev xmlns:xlink="http://www.w3.org/1999/xlink" xlink:title="posterior lateral eye" id="ABBRID0ESNAE" xlink:type="simple">PLE</abbrev> 0.65. <abbrev xmlns:xlink="http://www.w3.org/1999/xlink" xlink:title="median ocular area" id="ABBRID0EWNAE" xlink:type="simple">MOA</abbrev>: 0.63 long; 0.71 anterior width, 0.93 posterior width. Sternum (Fig. <xref ref-type="fig" rid="F3">3B</xref>) shield-shaped, longer than wide, anterior margin slightly straight. Leg measurements: I 2.85 (0.90, 0.56, 0.77, 0.35, 0.27); II 2.16 (0.68, 0.36, 0.42, 0.43, 0.27); III (0.72, 0.33, 0.42, other segments broken); IV 3.08 (0.90, 0.38, 0.72, 0.74, 0.34). Femur width: I 0.29; II 0.20; III 0.19; IV 0.25. Leg spination (Fig. <xref ref-type="fig" rid="F3">3A, B</xref>): I <abbrev xmlns:xlink="http://www.w3.org/1999/xlink" xlink:title="tibia" id="ABBRID0ECOAE" xlink:type="simple">ti</abbrev> pv1-2-1, rv1-2-1; <abbrev xmlns:xlink="http://www.w3.org/1999/xlink" xlink:title="metatarsus" id="ABBRID0EGOAE" xlink:type="simple">met</abbrev> pv1-0-1, rv1-0-1. Pedicel 0.04. Abdomen 2.00 long, 1.01 wide.</p><p><bold><italic>Coloration</italic></bold> (Fig. <xref ref-type="fig" rid="F3">3A, B</xref>). Paler than male. Abdomen dorsally with several white longitudinal stripes; venter smooth, pale yellow.</p><p><bold><italic>Epigyne</italic></bold> (Fig. <xref ref-type="fig" rid="F3">3C, D</xref>). Epigynal plate apple-shaped, with relatively large atrium. Atrial rim ear-like, slightly sclerotized. Median septum bottle-neck shaped. Epigynal hood short finger-shaped, arising from anteromedial atrial rim. Copulatory openings distinct, located anterolateral part of medial septum, connecting to S-shaped copulatory ducts. Copulatory ducts very long, anterior part extending anteriorly, medial part slightly swollen, posterior part slightly swollen, slightly curved, convergent. Glandular appendages very long, longer than 3/4 length of spermathecae, directed laterally. Spermathecae boat-shaped, slightly separated, slightly shorter than 1/2 width of vulva. Fertilization ducts relatively long, nearly as long as 1/3 length of spermathecae, obliquely upward.</p></tp:treatment-sec><tp:treatment-sec sec-type="distribution" id="SECID0EAPAE"><title>Distribution.</title><p>Known only from the type locality in Jiangxi Province, China (Fig. <xref ref-type="fig" rid="F16">16</xref>).</p></tp:treatment-sec><tp:treatment-sec sec-type="etymology" id="SECID0EKPAE"><title>Etymology.</title><p>The name is taken from the type locality, noun in apposition.</p></tp:treatment-sec><tp:treatment-sec><!--Section generated to contain objects referenced in tp:taxon-treatment.--><fig id="F16" position="float" orientation="portrait"><object-id xmlns:xlink="http://www.w3.org/1999/xlink" content-type="doi" xlink:type="simple">10.3897/zookeys.1245.154908.figure16</object-id><object-id xmlns:xlink="http://www.w3.org/1999/xlink" content-type="arpha" xlink:type="simple">80B76D88-1067-5B00-BFD0-5532502D8383</object-id><label>Figure 16.</label><caption><p>Collection sites of <italic><tp:taxon-name><tp:taxon-name-part taxon-name-part-type="genus" reg="Synagelides">Synagelides</tp:taxon-name-part><tp:taxon-name-part taxon-name-part-type="species" reg="dajueshan">dajueshan</tp:taxon-name-part></tp:taxon-name></italic> sp. nov. (red circle), <italic><tp:taxon-name><tp:taxon-name-part taxon-name-part-type="genus" reg="Synagelides">S.</tp:taxon-name-part><tp:taxon-name-part taxon-name-part-type="species" reg="guangfeng">guangfeng</tp:taxon-name-part></tp:taxon-name></italic> sp. nov. (green triangle), <italic><tp:taxon-name><tp:taxon-name-part taxon-name-part-type="genus" reg="Synagelides">S.</tp:taxon-name-part><tp:taxon-name-part taxon-name-part-type="species" reg="himalaicus">himalaicus</tp:taxon-name-part></tp:taxon-name></italic> Bohdanowicz, 1987 (black rhombus), <italic><tp:taxon-name><tp:taxon-name-part taxon-name-part-type="genus" reg="Synagelides">S.</tp:taxon-name-part><tp:taxon-name-part taxon-name-part-type="species" reg="kangding">kangding</tp:taxon-name-part></tp:taxon-name></italic> sp. nov. (blue square), and <italic><tp:taxon-name><tp:taxon-name-part taxon-name-part-type="genus" reg="Synagelides">S.</tp:taxon-name-part><tp:taxon-name-part taxon-name-part-type="species" reg="wuyuan">wuyuan</tp:taxon-name-part></tp:taxon-name></italic> sp. nov. (purple star) in China.</p></caption><graphic xmlns:xlink="http://www.w3.org/1999/xlink" xlink:href="zookeys-1245-243_article-154908__-g016.jpg" position="float" orientation="portrait" xlink:type="simple" id="oo_1374156.jpg"><uri content-type="original_file" xlink:type="simple">https://binary.pensoft.net/fig/1374156</uri></graphic></fig></tp:treatment-sec><ref-list><ref id="B6"><mixed-citation xmlns:xlink="http://www.w3.org/1999/xlink" xlink:type="simple"><person-group><name name-style="western"><surname>Liu</surname><given-names>KK</given-names></name><name name-style="western"><surname>Zhao</surname><given-names>ZY</given-names></name><name name-style="western"><surname>Xiao</surname><given-names>YH</given-names></name><name name-style="western"><surname>Peng</surname><given-names>XJ</given-names></name></person-group> (<year>2022</year>) <article-title>Five new species of <italic><tp:taxon-name><tp:taxon-name-part taxon-name-part-type="genus">Synagelides</tp:taxon-name-part></tp:taxon-name></italic> Strand, 1906 from China (<tp:taxon-name><tp:taxon-name-part taxon-name-part-type="order">Araneae</tp:taxon-name-part></tp:taxon-name>, <tp:taxon-name><tp:taxon-name-part taxon-name-part-type="family">Salticidae</tp:taxon-name-part></tp:taxon-name>).</article-title><source>ZooKeys</source><volume>1102</volume>: <fpage>59</fpage>–<lpage>82</lpage>. <ext-link xlink:href="10.3897/zookeys.1102.76800" ext-link-type="doi" xlink:type="simple">https://doi.org/10.3897/zookeys.1102.76800</ext-link></mixed-citation></ref><ref id="B5"><mixed-citation xmlns:xlink="http://www.w3.org/1999/xlink" xlink:type="simple"><person-group><name name-style="western"><surname>Liu</surname><given-names>KK</given-names></name><name name-style="western"><surname>Chen</surname><given-names>ZW</given-names></name><name name-style="western"><surname>Xu</surname><given-names>X</given-names></name><name name-style="western"><surname>Peng</surname><given-names>XJ</given-names></name></person-group> (<year>2017</year>) <article-title>Three new species of <italic><tp:taxon-name><tp:taxon-name-part taxon-name-part-type="genus">Synagelides</tp:taxon-name-part></tp:taxon-name></italic> Strand, 1906 from China (<tp:taxon-name><tp:taxon-name-part taxon-name-part-type="order">Araneae</tp:taxon-name-part></tp:taxon-name>: <tp:taxon-name><tp:taxon-name-part taxon-name-part-type="family">Salticidae</tp:taxon-name-part></tp:taxon-name>).</article-title><source>Zootaxa</source><volume>4350</volume>(<issue>2</issue>): <fpage>291</fpage>–<lpage>300</lpage>. <ext-link xlink:href="10.11646/zootaxa.4350.2.5" ext-link-type="doi" xlink:type="simple">https://doi.org/10.11646/zootaxa.4350.2.5</ext-link></mixed-citation></ref></ref-list></tp:taxon-treatment>
