# Supplementary material for: ﻿Four new species and a new record of Synagelides Strand, 1906 (Araneae, Salticidae) from China
Source: Zookeys. 2025 Jul 15;1245:243–67. doi: 10.3897/zookeys.1245.154908 (PMC12284581; doi:10.3897/zookeys.1245.154908)
Supplement: XML Treatment for Synagelides guangfeng [file zookeys.1245.154908-treatment2.xml]

<!DOCTYPE tp:taxon-treatment
  PUBLIC "-//TaxonX//DTD Taxonomic Treatment Publishing DTD v0 20100105//EN" "tax-treatment-NSO.dtd">
<tp:taxon-treatment xmlns:tp="http://www.plazi.org/taxpub"><tp:treatment-meta><kwd-group><label>Taxon classification</label><kwd>
                <named-content content-type="kingdom">Animalia</named-content>
              </kwd><kwd>
                <named-content content-type="order">Araneae</named-content>
              </kwd><kwd>
                <named-content content-type="family">Salticidae</named-content>
              </kwd></kwd-group><mixed-citation publication-type="journal"><person-group><name><surname>Liu</surname><given-names>Bin-Lu</given-names></name><name><surname>Ning</surname><given-names>Xiao-Qi</given-names></name><name><surname>Huang</surname><given-names>Shi-Hui</given-names></name><name><surname>Yao</surname><given-names>Yan-Bin</given-names></name><name><surname>Lin</surname><given-names>Chang-Yong</given-names></name><name><surname>Yang</surname><given-names>Jun</given-names></name><name><surname>Liu</surname><given-names>Ke-Ke</given-names></name></person-group><article-title>﻿Four new species and a new record of <italic><tp:taxon-name><tp:taxon-name-part taxon-name-part-type="genus" reg="Synagelides">Synagelides</tp:taxon-name-part></tp:taxon-name></italic> Strand, 1906 (<tp:taxon-name><tp:taxon-name-part taxon-name-part-type="order">Araneae</tp:taxon-name-part></tp:taxon-name>, <tp:taxon-name><tp:taxon-name-part taxon-name-part-type="family">Salticidae</tp:taxon-name-part></tp:taxon-name>) from China</article-title><source>Zookeys</source><day>15</day><month>07</month><year>2025</year><volume>1245</volume><fpage>243</fpage><lpage>267</lpage><pub-id pub-id-type="doi">10.3897/zookeys.1245.154908</pub-id></mixed-citation></tp:treatment-meta><tp:nomenclature><label>﻿</label><tp:taxon-name>
              <object-id xmlns:xlink="http://www.w3.org/1999/xlink" content-type="arpha" xlink:type="simple">56EF8C8E-963C-5B0B-BEC4-75A3044E0A53</object-id>
              <tp:taxon-name-part taxon-name-part-type="genus" reg="Synagelides">Synagelides</tp:taxon-name-part>
              <tp:taxon-name-part taxon-name-part-type="species" reg="guangfeng">guangfeng</tp:taxon-name-part>
              <object-id xmlns:xlink="http://www.w3.org/1999/xlink" content-type="zoobank" xlink:type="simple">https://zoobank.org/00C44BDE-22A1-4739-BDA8-C2437F9AE6C8</object-id>
            </tp:taxon-name><tp:taxon-authority>K. K. Liu</tp:taxon-authority><tp:taxon-status xmlns:xlink="http://www.w3.org/1999/xlink" xlink:type="simple">sp. nov.</tp:taxon-status><xref ref-type="fig" rid="F4">Figs 4</xref><xref ref-type="fig" rid="F5">, 5</xref><xref ref-type="fig" rid="F6">, 6</xref></tp:nomenclature><tp:treatment-sec sec-type="material" id="SECID0EGRAE"><title>Material examined.</title><p><bold><italic>Holotype</italic></bold> • 1 ♂ (Sal-409, <abbrev xmlns:xlink="http://www.w3.org/1999/xlink" xlink:title="Animal Specimen Museum, College of Life Science, Jinggangshan University" id="ABBRID0ERRAE" xlink:type="simple">ASM-JGSU</abbrev>), <named-content xmlns:xlink="http://www.w3.org/1999/xlink" content-type="dwc:verbatimCoordinates" xlink:type="simple"><named-content content-type="geo-json" specific-use="{&#34;type&#34;:&#34;Point&#34;,&#34;coordinates&#34;:[118.325461,28.164617]}" id="NCID0EYRAE" xlink:type="simple">28°09'52.62"N, 118°19'31.66"E</named-content></named-content>, 321 m a.s.l., Lingshang, Zhangduntou Station, Tongboshan National Nature Reserve, Tongboshan Town, Guangfeng District, Shangrao City, Jiangxi Province, China, 1 December 2024, K. Liu, C. Lin, Y. Shi, X. Lyu &amp; Z. Wang leg. <bold><italic>Paratypes</italic></bold> • 2 ♀ (Sal-401, <abbrev xmlns:xlink="http://www.w3.org/1999/xlink" xlink:title="Animal Specimen Museum, College of Life Science, Jinggangshan University" id="ABBRID0EASAE" xlink:type="simple">ASM-JGSU</abbrev>), <named-content xmlns:xlink="http://www.w3.org/1999/xlink" content-type="dwc:verbatimCoordinates" xlink:type="simple"><named-content content-type="geo-json" specific-use="{&#34;type&#34;:&#34;Point&#34;,&#34;coordinates&#34;:[118.296058,28.162925]}" id="NCID0EHSAE" xlink:type="simple">28°09'46.53"N, 118°17'45.81"E</named-content></named-content>, 603 m a.s.l., Baihankengjiao, 11 July 2023, K. Liu, Z. Jiang &amp; C. Li leg., other data same as previous.</p></tp:treatment-sec><tp:treatment-sec sec-type="diagnosis" id="SECID0EMSAE"><title>Diagnosis.</title><p>The male of this species is similar to that of <italic><tp:taxon-name><tp:taxon-name-part taxon-name-part-type="genus" reg="Synagelides">Synagelides</tp:taxon-name-part><tp:taxon-name-part taxon-name-part-type="species" reg="longus">longus</tp:taxon-name-part></tp:taxon-name></italic> Song &amp; Chai, 1992 in having anticlockwise extending and S-shaped embolus, but can be distinguished by the yellowish-brown body coloration (vs reddish-brown); the coxa and trochanter distinctly protruding (vs normal); the more robust and strongly curved postero-prolateral cymbial apophysis (vs shorter and less curved); the elongated terminal apophysis with a groove and a lateral tooth-like apophysis (vs flattened terminal apophysis without the groove and the lateral tooth-like apophysis); and the long spine-like retrolateral tibial apophysis tapering distally (vs finger-like with a sharp pointed and slightly curved tip) (Figs <xref ref-type="fig" rid="F4">4A–G</xref>, <xref ref-type="fig" rid="F5">5</xref> cf. <xref ref-type="bibr" rid="B2">Ding et al. 2024</xref>: 113, figs 1A, B, 2A–D). The female resembles <italic><tp:taxon-name><tp:taxon-name-part taxon-name-part-type="genus" reg="Synagelides">S.</tp:taxon-name-part><tp:taxon-name-part taxon-name-part-type="species" reg="jinggangshanensis">jinggangshanensis</tp:taxon-name-part></tp:taxon-name></italic> Liu, Chen, Xu &amp; Peng, 2017 in having the C-shaped atrial rim and ventrolaterally located copulatory openings, but differ by the epigynal hood lacking protrusions (vs distinctly protruding); the inverted triangular median septum being relatively broad (vs narrow); the more smoothly inwardly twisted copulatory ducts (vs strongly coiled); and the well sclerotized atrial rim on both sides (vs weak) (Fig. <xref ref-type="fig" rid="F6">6C, D</xref> cf. <xref ref-type="bibr" rid="B5">Liu et al. 2017</xref>: 292, figs 1A–D, 2A, B).</p></tp:treatment-sec><tp:treatment-sec sec-type="description" id="SECID0E3TAE"><title>Description.</title><p><bold>Male</bold> (holotype, Sal-409). Habitus as in Fig. <xref ref-type="fig" rid="F4">4A, B</xref>. Total length 3.77. Carapace 1.73 long, 1.37 wide. Eye sizes and interdistances: <abbrev xmlns:xlink="http://www.w3.org/1999/xlink" xlink:title="anterior median eye" id="ABBRID0EIUAE" xlink:type="simple">AME</abbrev> 0.41, <abbrev xmlns:xlink="http://www.w3.org/1999/xlink" xlink:title="anterior lateral eye" id="ABBRID0EMUAE" xlink:type="simple">ALE</abbrev> 0.26, <abbrev xmlns:xlink="http://www.w3.org/1999/xlink" xlink:title="posterior median eye" id="ABBRID0EQUAE" xlink:type="simple">PME</abbrev> 0.06, <abbrev xmlns:xlink="http://www.w3.org/1999/xlink" xlink:title="posterior lateral eye" id="ABBRID0EUUAE" xlink:type="simple">PLE</abbrev> 0.26, <abbrev xmlns:xlink="http://www.w3.org/1999/xlink" xlink:title="anterior median eye" id="ABBRID0EYUAE" xlink:type="simple">AME</abbrev>–<abbrev xmlns:xlink="http://www.w3.org/1999/xlink" xlink:title="anterior median eye" id="ABBRID0E3UAE" xlink:type="simple">AME</abbrev> 0.05, <abbrev xmlns:xlink="http://www.w3.org/1999/xlink" xlink:title="anterior median eye" id="ABBRID0EAVAE" xlink:type="simple">AME</abbrev>–<abbrev xmlns:xlink="http://www.w3.org/1999/xlink" xlink:title="anterior lateral eye" id="ABBRID0EEVAE" xlink:type="simple">ALE</abbrev> 0.07, <abbrev xmlns:xlink="http://www.w3.org/1999/xlink" xlink:title="posterior median eye" id="ABBRID0EIVAE" xlink:type="simple">PME</abbrev>–<abbrev xmlns:xlink="http://www.w3.org/1999/xlink" xlink:title="posterior median eye" id="ABBRID0EMVAE" xlink:type="simple">PME</abbrev> 1.08, <abbrev xmlns:xlink="http://www.w3.org/1999/xlink" xlink:title="posterior median eye" id="ABBRID0EQVAE" xlink:type="simple">PME</abbrev>–<abbrev xmlns:xlink="http://www.w3.org/1999/xlink" xlink:title="posterior lateral eye" id="ABBRID0EUVAE" xlink:type="simple">PLE</abbrev> 0.38, <abbrev xmlns:xlink="http://www.w3.org/1999/xlink" xlink:title="anterior median eye" id="ABBRID0EYVAE" xlink:type="simple">AME</abbrev>–<abbrev xmlns:xlink="http://www.w3.org/1999/xlink" xlink:title="posterior median eye" id="ABBRID0E3VAE" xlink:type="simple">PME</abbrev> 0.55, <abbrev xmlns:xlink="http://www.w3.org/1999/xlink" xlink:title="anterior median eye" id="ABBRID0EAWAE" xlink:type="simple">AME</abbrev>–<abbrev xmlns:xlink="http://www.w3.org/1999/xlink" xlink:title="posterior lateral eye" id="ABBRID0EEWAE" xlink:type="simple">PLE</abbrev> 0.98, <abbrev xmlns:xlink="http://www.w3.org/1999/xlink" xlink:title="anterior lateral eye" id="ABBRID0EIWAE" xlink:type="simple">ALE</abbrev>–<abbrev xmlns:xlink="http://www.w3.org/1999/xlink" xlink:title="anterior lateral eye" id="ABBRID0EMWAE" xlink:type="simple">ALE</abbrev> 0.90, <abbrev xmlns:xlink="http://www.w3.org/1999/xlink" xlink:title="posterior lateral eye" id="ABBRID0EQWAE" xlink:type="simple">PLE</abbrev>–<abbrev xmlns:xlink="http://www.w3.org/1999/xlink" xlink:title="posterior lateral eye" id="ABBRID0EUWAE" xlink:type="simple">PLE</abbrev> 1.20, <abbrev xmlns:xlink="http://www.w3.org/1999/xlink" xlink:title="anterior lateral eye" id="ABBRID0EYWAE" xlink:type="simple">ALE</abbrev>–<abbrev xmlns:xlink="http://www.w3.org/1999/xlink" xlink:title="posterior lateral eye" id="ABBRID0E3WAE" xlink:type="simple">PLE</abbrev> 0.77. <abbrev xmlns:xlink="http://www.w3.org/1999/xlink" xlink:title="median ocular area" id="ABBRID0EAXAE" xlink:type="simple">MOA</abbrev>: 0.81 long; 0.90 anterior width, 1.14 posterior width. Chelicerae (Fig. <xref ref-type="fig" rid="F4">4B</xref>) with two promarginal teeth and one large triangular retromarginal tooth. Sternum (Fig. <xref ref-type="fig" rid="F4">4B</xref>) shield-shaped, longer than wide, anterior margin slightly straight. Leg measurements: I 5.92 (1.93, 1.93, 1.41, 0.32, 0.33); II 3.17 (1.02, 0.47, 0.69, 0.56, 0.43); III 2.79 (0.90, 0.42, 0.76, 0.41, 0.30); IV 4.13 (1.28, 0.55, 1.13, 0.90, 0.27). Femur width: I 0.46; II 0.24; III 0.18; IV 0.25. Leg spination (Fig. <xref ref-type="fig" rid="F4">4A–C</xref>): I <abbrev xmlns:xlink="http://www.w3.org/1999/xlink" xlink:title="tibia" id="ABBRID0EQXAE" xlink:type="simple">ti</abbrev><abbrev xmlns:xlink="http://www.w3.org/1999/xlink" xlink:title="proventral" id="ABBRID0EUXAE" xlink:type="simple">pv</abbrev> 1-2-1, <abbrev xmlns:xlink="http://www.w3.org/1999/xlink" xlink:title="retroventral" id="ABBRID0EYXAE" xlink:type="simple">rv</abbrev> 1-2-1; <abbrev xmlns:xlink="http://www.w3.org/1999/xlink" xlink:title="metatarsus" id="ABBRID0E3XAE" xlink:type="simple">met</abbrev><abbrev xmlns:xlink="http://www.w3.org/1999/xlink" xlink:title="proventral" id="ABBRID0EAYAE" xlink:type="simple">pv</abbrev> 1-0-1, <abbrev xmlns:xlink="http://www.w3.org/1999/xlink" xlink:title="retroventral" id="ABBRID0EEYAE" xlink:type="simple">rv</abbrev> 1-0-1. Pedicel 0.08. Abdomen 1.96 long, 0.74 wide.</p><p><bold><italic>Coloration</italic></bold> (Fig. <xref ref-type="fig" rid="F4">4A, B</xref>). Carapace yellowish to yellowish-brown dorsally; eye bases surrounded by black pigment. Fovea distinctly arcuate, followed by several radial rows of punctate striae. Chelicerae pale yellow. Endites pale yellow, longer than wide, anterior margin arcuate. Labium as long as wide, semicircular, widely separated from sternum. Sternum yellow, with dark brown mottled spots around margin. Legs yellowish to yellowish-brown; leg I robust and swollen, with distinctly protruding coxa and trochanter. Abdomen relatively narrow, with distinct black markings dorsally; other markings inconspicuous. Spinnerets yellow.</p><p><bold><italic>Palp</italic></bold> (Figs <xref ref-type="fig" rid="F4">4D–G</xref>, <xref ref-type="fig" rid="F5">5</xref>). Ventral femoral apophysis tooth-like, with a short and pointed tip. Patella swollen, with a length–width ratio of ca 1.44. Retrolateral tibial apophysis spine-like, relatively long, nearly as long as half of cymbial length. Dorso-prolateral tibial apophysis broad in dorsal view, pointing toward the postero-prolateral cymbial apophysis. Postero-prolateral cymbial apophysis robust and slightly curved. Postero-retrolateral cymbial apophysis mastoid-like, short. Tegulum broad, with a clear mastoid-like apophysis in retrolateral view. Terminal apophysis boat-shaped with the slightly curved tip, the apical part densely covered with scale-like serrations and bearing barb-like projections sub-medio-laterally. Embolus broad at base, S-shaped, without spiral.</p><p><bold>Female</bold> (paratype, Sal-401). Habitus as in Fig. <xref ref-type="fig" rid="F6">6A, B</xref>. As in male, except as noted. Total length 3.11. Carapace 1.55 long, 1.07 wide. Eye sizes and interdistances: <abbrev xmlns:xlink="http://www.w3.org/1999/xlink" xlink:title="anterior median eye" id="ABBRID0EKZAE" xlink:type="simple">AME</abbrev> 0.35, <abbrev xmlns:xlink="http://www.w3.org/1999/xlink" xlink:title="anterior lateral eye" id="ABBRID0EOZAE" xlink:type="simple">ALE</abbrev> 0.20, <abbrev xmlns:xlink="http://www.w3.org/1999/xlink" xlink:title="posterior median eye" id="ABBRID0ESZAE" xlink:type="simple">PME</abbrev> 0.07, <abbrev xmlns:xlink="http://www.w3.org/1999/xlink" xlink:title="posterior lateral eye" id="ABBRID0EWZAE" xlink:type="simple">PLE</abbrev> 0.20, <abbrev xmlns:xlink="http://www.w3.org/1999/xlink" xlink:title="anterior median eye" id="ABBRID0E1ZAE" xlink:type="simple">AME</abbrev>–<abbrev xmlns:xlink="http://www.w3.org/1999/xlink" xlink:title="anterior median eye" id="ABBRID0E5ZAE" xlink:type="simple">AME</abbrev> 0.08, <abbrev xmlns:xlink="http://www.w3.org/1999/xlink" xlink:title="anterior median eye" id="ABBRID0EC1AE" xlink:type="simple">AME</abbrev>–<abbrev xmlns:xlink="http://www.w3.org/1999/xlink" xlink:title="anterior lateral eye" id="ABBRID0EG1AE" xlink:type="simple">ALE</abbrev> 0.08, <abbrev xmlns:xlink="http://www.w3.org/1999/xlink" xlink:title="posterior median eye" id="ABBRID0EK1AE" xlink:type="simple">PME</abbrev>–<abbrev xmlns:xlink="http://www.w3.org/1999/xlink" xlink:title="posterior median eye" id="ABBRID0EO1AE" xlink:type="simple">PME</abbrev> 0.88, <abbrev xmlns:xlink="http://www.w3.org/1999/xlink" xlink:title="posterior median eye" id="ABBRID0ES1AE" xlink:type="simple">PME</abbrev>–<abbrev xmlns:xlink="http://www.w3.org/1999/xlink" xlink:title="posterior lateral eye" id="ABBRID0EW1AE" xlink:type="simple">PLE</abbrev> 0.28, <abbrev xmlns:xlink="http://www.w3.org/1999/xlink" xlink:title="anterior median eye" id="ABBRID0E11AE" xlink:type="simple">AME</abbrev>–<abbrev xmlns:xlink="http://www.w3.org/1999/xlink" xlink:title="posterior median eye" id="ABBRID0E51AE" xlink:type="simple">PME</abbrev> 0.46, <abbrev xmlns:xlink="http://www.w3.org/1999/xlink" xlink:title="anterior median eye" id="ABBRID0EC2AE" xlink:type="simple">AME</abbrev>–<abbrev xmlns:xlink="http://www.w3.org/1999/xlink" xlink:title="posterior lateral eye" id="ABBRID0EG2AE" xlink:type="simple">PLE</abbrev> 0.78; <abbrev xmlns:xlink="http://www.w3.org/1999/xlink" xlink:title="anterior lateral eye" id="ABBRID0EK2AE" xlink:type="simple">ALE</abbrev>–<abbrev xmlns:xlink="http://www.w3.org/1999/xlink" xlink:title="anterior lateral eye" id="ABBRID0EO2AE" xlink:type="simple">ALE</abbrev> 0.75, <abbrev xmlns:xlink="http://www.w3.org/1999/xlink" xlink:title="posterior lateral eye" id="ABBRID0ES2AE" xlink:type="simple">PLE</abbrev>–<abbrev xmlns:xlink="http://www.w3.org/1999/xlink" xlink:title="posterior lateral eye" id="ABBRID0EW2AE" xlink:type="simple">PLE</abbrev> 0.98, <abbrev xmlns:xlink="http://www.w3.org/1999/xlink" xlink:title="anterior lateral eye" id="ABBRID0E12AE" xlink:type="simple">ALE</abbrev>–<abbrev xmlns:xlink="http://www.w3.org/1999/xlink" xlink:title="posterior lateral eye" id="ABBRID0E52AE" xlink:type="simple">PLE</abbrev> 0.64. <abbrev xmlns:xlink="http://www.w3.org/1999/xlink" xlink:title="median ocular area" id="ABBRID0EC3AE" xlink:type="simple">MOA</abbrev>: 0.68 long; 0.73 anterior width; 0.98 posterior width. Sternum (Fig. <xref ref-type="fig" rid="F6">6B</xref>) shield-shaped, longer than wide, posterior end triangular. Leg measurements: I 3.44 (1.04, 0.82, 0.86, 0.46, 0.26); II 2.21 (0.66, 0.22, 0.62, 0.47, 0.24); III 2.60 (0.78, 0.32, 0.50, 0.64, 0.36); IV 3.59 (1.00, 0.41, 0.87, 0.86, 0.45). Pedicel 0.06. Femur width: I 0.32; II 0.21; III 0.21; IV 0.28. Leg spination: I <abbrev xmlns:xlink="http://www.w3.org/1999/xlink" xlink:title="tibia" id="ABBRID0EK3AE" xlink:type="simple">ti</abbrev><abbrev xmlns:xlink="http://www.w3.org/1999/xlink" xlink:title="proventral" id="ABBRID0EO3AE" xlink:type="simple">pv</abbrev> 1-2-1, <abbrev xmlns:xlink="http://www.w3.org/1999/xlink" xlink:title="retroventral" id="ABBRID0ES3AE" xlink:type="simple">rv</abbrev> 1-2-1; <abbrev xmlns:xlink="http://www.w3.org/1999/xlink" xlink:title="metatarsus" id="ABBRID0EW3AE" xlink:type="simple">met</abbrev><abbrev xmlns:xlink="http://www.w3.org/1999/xlink" xlink:title="proventral" id="ABBRID0E13AE" xlink:type="simple">pv</abbrev> 1-0-1, <abbrev xmlns:xlink="http://www.w3.org/1999/xlink" xlink:title="retroventral" id="ABBRID0E53AE" xlink:type="simple">rv</abbrev> 1-0-1. Abdomen 1.50 long, 0.90 wide.</p><fig id="F4" position="float" orientation="portrait"><object-id xmlns:xlink="http://www.w3.org/1999/xlink" content-type="doi" xlink:type="simple">10.3897/zookeys.1245.154908.figure4</object-id><object-id xmlns:xlink="http://www.w3.org/1999/xlink" content-type="arpha" xlink:type="simple">EEED4DCB-3CCF-5F0C-959A-4125D1643E2D</object-id><label>Figure 4.</label><caption><p><italic><tp:taxon-name><tp:taxon-name-part taxon-name-part-type="genus" reg="Synagelides">Synagelides</tp:taxon-name-part><tp:taxon-name-part taxon-name-part-type="species" reg="guangfeng">guangfeng</tp:taxon-name-part></tp:taxon-name></italic> sp. nov., male holotype. <bold>A.</bold> Habitus, dorsal view; <bold>B.</bold> Same, ventral view; <bold>C.</bold> Right leg I, retrolateral view; <bold>D.</bold> Right palp, retrolateral view; <bold>E.</bold> Same, prolateral view; <bold>F.</bold> Same, ventral view; <bold>G.</bold> Same, dorsal view. Abbreviations: <abbrev xmlns:xlink="http://www.w3.org/1999/xlink" xlink:title="dorso-prolateral tibial apophysis" id="ABBRID0ED5AE" xlink:type="simple">DTA</abbrev> – dorso-prolateral tibial apophysis, <abbrev xmlns:xlink="http://www.w3.org/1999/xlink" xlink:title="embolus" id="ABBRID0EH5AE" xlink:type="simple">Em</abbrev> – embolus, <abbrev xmlns:xlink="http://www.w3.org/1999/xlink" xlink:title="postero-prolateral cymbial apophysis" id="ABBRID0EL5AE" xlink:type="simple">PCA</abbrev> – postero-prolateral cymbial apophysis, <abbrev xmlns:xlink="http://www.w3.org/1999/xlink" xlink:title="postero-retrolateral cymbial apophysis" id="ABBRID0EP5AE" xlink:type="simple">RCA</abbrev> – postero-retrolateral cymbial apophysis, <abbrev xmlns:xlink="http://www.w3.org/1999/xlink" xlink:title="retrolateral tibial apophysis" id="ABBRID0ET5AE" xlink:type="simple">RTA</abbrev> – retrolateral tibial apophysis, <abbrev xmlns:xlink="http://www.w3.org/1999/xlink" xlink:title="terminal apophysis" id="ABBRID0EX5AE" xlink:type="simple">TA</abbrev> – terminal apophysis, <abbrev xmlns:xlink="http://www.w3.org/1999/xlink" xlink:title="ventral femoral apophysis" id="ABBRID0E25AE" xlink:type="simple">VFA</abbrev> – ventral femoral apophysis. Scale bars: 1 mm (<bold>A, B</bold>); 0.1 mm (<bold>C–G</bold>).</p></caption><graphic xmlns:xlink="http://www.w3.org/1999/xlink" xlink:href="zookeys-1245-243_article-154908__-g004.jpg" position="float" orientation="portrait" xlink:type="simple" id="oo_1374144.jpg"><uri content-type="original_file" xlink:type="simple">https://binary.pensoft.net/fig/1374144</uri></graphic></fig><fig id="F5" position="float" orientation="portrait"><object-id xmlns:xlink="http://www.w3.org/1999/xlink" content-type="doi" xlink:type="simple">10.3897/zookeys.1245.154908.figure5</object-id><object-id xmlns:xlink="http://www.w3.org/1999/xlink" content-type="arpha" xlink:type="simple">A4A28B9B-E0F4-5ADA-9AD0-1CB84A3D5EE0</object-id><label>Figure 5.</label><caption><p><italic><tp:taxon-name><tp:taxon-name-part taxon-name-part-type="genus" reg="Synagelides">Synagelides</tp:taxon-name-part><tp:taxon-name-part taxon-name-part-type="species" reg="guangfeng">guangfeng</tp:taxon-name-part></tp:taxon-name></italic> sp. nov., <abbrev xmlns:xlink="http://www.w3.org/1999/xlink" xlink:title="scanning electron microscopy" id="ABBRID0E26AE" xlink:type="simple">SEM</abbrev> images of the holotype male, left palp. <bold>A.</bold> Cymbium, detail of postero-prolateral cymbial apophysis and postero-retrolateral cymbial apophysis; <bold>B.</bold> Same, detail of postero-prolateral cymbial apophysis; <bold>C.</bold> Palp, detail of terminal apophysis and embolus; <bold>D.</bold> Same, detail of terminal apophysis and embolus; <bold>E.</bold> Same, detail of terminal apophysis; <bold>F.</bold> Same, detail of embolus. Abbreviations: <abbrev xmlns:xlink="http://www.w3.org/1999/xlink" xlink:title="embolus" id="ABBRID0EMAAG" xlink:type="simple">Em</abbrev> – embolus, <abbrev xmlns:xlink="http://www.w3.org/1999/xlink" xlink:title="postero-prolateral cymbial apophysis" id="ABBRID0EQAAG" xlink:type="simple">PCA</abbrev> – postero-prolateral cymbial apophysis, <abbrev xmlns:xlink="http://www.w3.org/1999/xlink" xlink:title="postero-retrolateral cymbial apophysis" id="ABBRID0EUAAG" xlink:type="simple">RCA</abbrev> – postero-retrolateral cymbial apophysis, <abbrev xmlns:xlink="http://www.w3.org/1999/xlink" xlink:title="scale-like serrations" id="ABBRID0EYAAG" xlink:type="simple">SS</abbrev> – scale-like serrations, <abbrev xmlns:xlink="http://www.w3.org/1999/xlink" xlink:title="terminal apophysis" id="ABBRID0E3AAG" xlink:type="simple">TA</abbrev> – terminal apophysis. Scale bars: 20 μm (<bold>A–D</bold>); 10 μm (<bold>E, F</bold>).</p></caption><graphic xmlns:xlink="http://www.w3.org/1999/xlink" xlink:href="zookeys-1245-243_article-154908__-g005.jpg" position="float" orientation="portrait" xlink:type="simple" id="oo_1374145.jpg"><uri content-type="original_file" xlink:type="simple">https://binary.pensoft.net/fig/1374145</uri></graphic></fig><fig id="F6" position="float" orientation="portrait"><object-id xmlns:xlink="http://www.w3.org/1999/xlink" content-type="doi" xlink:type="simple">10.3897/zookeys.1245.154908.figure6</object-id><object-id xmlns:xlink="http://www.w3.org/1999/xlink" content-type="arpha" xlink:type="simple">354C4AB3-6F6A-58F9-9966-681A1B936255</object-id><label>Figure 6.</label><caption><p><italic><tp:taxon-name><tp:taxon-name-part taxon-name-part-type="genus" reg="Synagelides">Synagelides</tp:taxon-name-part><tp:taxon-name-part taxon-name-part-type="species" reg="guangfeng">guangfeng</tp:taxon-name-part></tp:taxon-name></italic> sp. nov., female paratype. <bold>A.</bold> Habitus, dorsal view; <bold>B.</bold> Same, ventral view; <bold>C.</bold> Epigyne, ventral view; <bold>D.</bold> Same, dorsal view. Abbreviations: <abbrev xmlns:xlink="http://www.w3.org/1999/xlink" xlink:title="atrial rim" id="ABBRID0EECAG" xlink:type="simple">AR</abbrev> – atrial rim, <abbrev xmlns:xlink="http://www.w3.org/1999/xlink" xlink:title="atrium" id="ABBRID0EICAG" xlink:type="simple">At</abbrev> – atrium, <abbrev xmlns:xlink="http://www.w3.org/1999/xlink" xlink:title="copulatory duct" id="ABBRID0EMCAG" xlink:type="simple">CD</abbrev> – copulatory duct, <abbrev xmlns:xlink="http://www.w3.org/1999/xlink" xlink:title="copulatory opening" id="ABBRID0EQCAG" xlink:type="simple">CO</abbrev> – copulatory opening, <abbrev xmlns:xlink="http://www.w3.org/1999/xlink" xlink:title="epigynal hood" id="ABBRID0EUCAG" xlink:type="simple">EH</abbrev> – epigynal hood, <abbrev xmlns:xlink="http://www.w3.org/1999/xlink" xlink:title="fertilization duct" id="ABBRID0EYCAG" xlink:type="simple">FD</abbrev> – fertilization duct, <abbrev xmlns:xlink="http://www.w3.org/1999/xlink" xlink:title="glandular appendage" id="ABBRID0E3CAG" xlink:type="simple">GA</abbrev> – glandular appendage, <abbrev xmlns:xlink="http://www.w3.org/1999/xlink" xlink:title="median septum" id="ABBRID0EADAG" xlink:type="simple">MS</abbrev> – median septum, <abbrev xmlns:xlink="http://www.w3.org/1999/xlink" xlink:title="spermatheca" id="ABBRID0EEDAG" xlink:type="simple">Spe</abbrev> – spermatheca. Scale bars: 0.5 mm (<bold>A, B</bold>); 0.1 mm (<bold>C, D</bold>).</p></caption><graphic xmlns:xlink="http://www.w3.org/1999/xlink" xlink:href="zookeys-1245-243_article-154908__-g006.jpg" position="float" orientation="portrait" xlink:type="simple" id="oo_1374146.jpg"><uri content-type="original_file" xlink:type="simple">https://binary.pensoft.net/fig/1374146</uri></graphic></fig><p><bold><italic>Coloration</italic></bold> (Fig. <xref ref-type="fig" rid="F6">6A, B</xref>). Abdomen with a broad white stripe medially.</p><p><bold><italic>Epigyne</italic></bold> (Fig. <xref ref-type="fig" rid="F6">6C, D</xref>). Epigynal plate mushroom-like, with relatively large atrium. Atrial rim bowl-like, distinctly sclerotized bilaterally. Epigynal hood short mastoid-shaped, arising from anteromedial atrial rim. Median septum triangular, slightly shorter than 1/2 length of epigynal plate. Copulatory openings located on the bilateral part of median septum. Copulatory ducts S-shaped, anterior part extending anteriorly, then gently descending before forming an inward C-shaped loop, the posterior part tube-shaped, slightly convergent. Spermathecae boat-like, slightly separated. Glandular appendages short rod-shaped, transversally extending. Fertilization ducts relatively long, nearly as long as 1/2 length of spermathecae, directed laterally.</p></tp:treatment-sec><tp:treatment-sec sec-type="distribution" id="SECID0EHEAG"><title>Distribution.</title><p>Known only from the type locality in Jiangxi Province, China (Fig. <xref ref-type="fig" rid="F16">16</xref>).</p></tp:treatment-sec><tp:treatment-sec sec-type="etymology" id="SECID0EREAG"><title>Etymology.</title><p>The name is taken from the type locality, noun in apposition.</p></tp:treatment-sec><tp:treatment-sec><!--Section generated to contain objects referenced in tp:taxon-treatment.--><fig id="F16" position="float" orientation="portrait"><object-id xmlns:xlink="http://www.w3.org/1999/xlink" content-type="doi" xlink:type="simple">10.3897/zookeys.1245.154908.figure16</object-id><object-id xmlns:xlink="http://www.w3.org/1999/xlink" content-type="arpha" xlink:type="simple">80B76D88-1067-5B00-BFD0-5532502D8383</object-id><label>Figure 16.</label><caption><p>Collection sites of <italic><tp:taxon-name><tp:taxon-name-part taxon-name-part-type="genus" reg="Synagelides">Synagelides</tp:taxon-name-part><tp:taxon-name-part taxon-name-part-type="species" reg="dajueshan">dajueshan</tp:taxon-name-part></tp:taxon-name></italic> sp. nov. (red circle), <italic><tp:taxon-name><tp:taxon-name-part taxon-name-part-type="genus" reg="Synagelides">S.</tp:taxon-name-part><tp:taxon-name-part taxon-name-part-type="species" reg="guangfeng">guangfeng</tp:taxon-name-part></tp:taxon-name></italic> sp. nov. (green triangle), <italic><tp:taxon-name><tp:taxon-name-part taxon-name-part-type="genus" reg="Synagelides">S.</tp:taxon-name-part><tp:taxon-name-part taxon-name-part-type="species" reg="himalaicus">himalaicus</tp:taxon-name-part></tp:taxon-name></italic> Bohdanowicz, 1987 (black rhombus), <italic><tp:taxon-name><tp:taxon-name-part taxon-name-part-type="genus" reg="Synagelides">S.</tp:taxon-name-part><tp:taxon-name-part taxon-name-part-type="species" reg="kangding">kangding</tp:taxon-name-part></tp:taxon-name></italic> sp. nov. (blue square), and <italic><tp:taxon-name><tp:taxon-name-part taxon-name-part-type="genus" reg="Synagelides">S.</tp:taxon-name-part><tp:taxon-name-part taxon-name-part-type="species" reg="wuyuan">wuyuan</tp:taxon-name-part></tp:taxon-name></italic> sp. nov. (purple star) in China.</p></caption><graphic xmlns:xlink="http://www.w3.org/1999/xlink" xlink:href="zookeys-1245-243_article-154908__-g016.jpg" position="float" orientation="portrait" xlink:type="simple" id="oo_1374156.jpg"><uri content-type="original_file" xlink:type="simple">https://binary.pensoft.net/fig/1374156</uri></graphic></fig></tp:treatment-sec><ref-list><ref id="B2"><mixed-citation xmlns:xlink="http://www.w3.org/1999/xlink" xlink:type="simple"><person-group><name name-style="western"><surname>Ding</surname><given-names>KY</given-names></name><name name-style="western"><surname>Pan</surname><given-names>JY</given-names></name><name name-style="western"><surname>Deng</surname><given-names>CJ</given-names></name><name name-style="western"><surname>Yu</surname><given-names>H</given-names></name></person-group> (<year>2024</year>) <article-title>A survey of genus <italic><tp:taxon-name><tp:taxon-name-part taxon-name-part-type="genus">Synagelides</tp:taxon-name-part></tp:taxon-name></italic> (<tp:taxon-name><tp:taxon-name-part taxon-name-part-type="order">Araneae</tp:taxon-name-part></tp:taxon-name>: <tp:taxon-name><tp:taxon-name-part taxon-name-part-type="family">Salticidae</tp:taxon-name-part></tp:taxon-name>) from Guiyang, Guizhou, China, with description of a new species.</article-title><source>Acta Arachnologica Sinica</source><volume>33</volume>(<issue>2</issue>): <fpage>112</fpage>–<lpage>119</lpage>.</mixed-citation></ref><ref id="B5"><mixed-citation xmlns:xlink="http://www.w3.org/1999/xlink" xlink:type="simple"><person-group><name name-style="western"><surname>Liu</surname><given-names>KK</given-names></name><name name-style="western"><surname>Chen</surname><given-names>ZW</given-names></name><name name-style="western"><surname>Xu</surname><given-names>X</given-names></name><name name-style="western"><surname>Peng</surname><given-names>XJ</given-names></name></person-group> (<year>2017</year>) <article-title>Three new species of <italic><tp:taxon-name><tp:taxon-name-part taxon-name-part-type="genus">Synagelides</tp:taxon-name-part></tp:taxon-name></italic> Strand, 1906 from China (<tp:taxon-name><tp:taxon-name-part taxon-name-part-type="order">Araneae</tp:taxon-name-part></tp:taxon-name>: <tp:taxon-name><tp:taxon-name-part taxon-name-part-type="family">Salticidae</tp:taxon-name-part></tp:taxon-name>).</article-title><source>Zootaxa</source><volume>4350</volume>(<issue>2</issue>): <fpage>291</fpage>–<lpage>300</lpage>. <ext-link xlink:href="10.11646/zootaxa.4350.2.5" ext-link-type="doi" xlink:type="simple">https://doi.org/10.11646/zootaxa.4350.2.5</ext-link></mixed-citation></ref></ref-list></tp:taxon-treatment>
