# Supplementary material for: ﻿Four new species and a new record of Synagelides Strand, 1906 (Araneae, Salticidae) from China
Source: Zookeys. 2025 Jul 15;1245:243–67. doi: 10.3897/zookeys.1245.154908 (PMC12284581; doi:10.3897/zookeys.1245.154908)
Supplement: XML Treatment for Synagelides himalaicus [file zookeys.1245.154908-treatment3.xml]

<!DOCTYPE tp:taxon-treatment
  PUBLIC "-//TaxonX//DTD Taxonomic Treatment Publishing DTD v0 20100105//EN" "tax-treatment-NSO.dtd">
<tp:taxon-treatment xmlns:tp="http://www.plazi.org/taxpub"><tp:treatment-meta><kwd-group><label>Taxon classification</label><kwd>
                <named-content content-type="kingdom">Animalia</named-content>
              </kwd><kwd>
                <named-content content-type="order">Araneae</named-content>
              </kwd><kwd>
                <named-content content-type="family">Salticidae</named-content>
              </kwd></kwd-group><mixed-citation publication-type="journal"><person-group><name><surname>Liu</surname><given-names>Bin-Lu</given-names></name><name><surname>Ning</surname><given-names>Xiao-Qi</given-names></name><name><surname>Huang</surname><given-names>Shi-Hui</given-names></name><name><surname>Yao</surname><given-names>Yan-Bin</given-names></name><name><surname>Lin</surname><given-names>Chang-Yong</given-names></name><name><surname>Yang</surname><given-names>Jun</given-names></name><name><surname>Liu</surname><given-names>Ke-Ke</given-names></name></person-group><article-title>﻿Four new species and a new record of <italic><tp:taxon-name><tp:taxon-name-part taxon-name-part-type="genus" reg="Synagelides">Synagelides</tp:taxon-name-part></tp:taxon-name></italic> Strand, 1906 (<tp:taxon-name><tp:taxon-name-part taxon-name-part-type="order">Araneae</tp:taxon-name-part></tp:taxon-name>, <tp:taxon-name><tp:taxon-name-part taxon-name-part-type="family">Salticidae</tp:taxon-name-part></tp:taxon-name>) from China</article-title><source>Zookeys</source><day>15</day><month>07</month><year>2025</year><volume>1245</volume><fpage>243</fpage><lpage>267</lpage><pub-id pub-id-type="doi">10.3897/zookeys.1245.154908</pub-id></mixed-citation></tp:treatment-meta><tp:nomenclature><label>﻿</label><tp:taxon-name>
              <object-id xmlns:xlink="http://www.w3.org/1999/xlink" content-type="arpha" xlink:type="simple">9DB65B62-0C82-59D4-B564-E604B8DDB61A</object-id>
              <tp:taxon-name-part taxon-name-part-type="genus" reg="Synagelides">Synagelides</tp:taxon-name-part>
              <tp:taxon-name-part taxon-name-part-type="species" reg="himalaicus">himalaicus</tp:taxon-name-part>
            </tp:taxon-name><tp:taxon-authority>Bohdanowicz, 1987, stat. res.</tp:taxon-authority><xref ref-type="fig" rid="F7">Figs 7</xref><xref ref-type="fig" rid="F8">, 8</xref><xref ref-type="fig" rid="F9">, 9</xref><tp:nomenclature-citation-list><tp:nomenclature-citation><tp:taxon-name>
                  <tp:taxon-name-part taxon-name-part-type="genus" reg="Synagelides">Synagelides</tp:taxon-name-part>
                  <tp:taxon-name-part taxon-name-part-type="species" reg="himalaicus">himalaicus</tp:taxon-name-part>
                </tp:taxon-name><comment>Bohdanowicz, 1987: 76, figs 35–44 (male).</comment></tp:nomenclature-citation><tp:nomenclature-citation><tp:taxon-name>
                  <tp:taxon-name-part taxon-name-part-type="genus" reg="Synagelides">Synagelides</tp:taxon-name-part>
                  <tp:taxon-name-part taxon-name-part-type="species" reg="jiricus">jiricus</tp:taxon-name-part>
                </tp:taxon-name><comment>Bohdanowicz, 1987: 83, figs 62–63 (female). Syn. nov.</comment></tp:nomenclature-citation><tp:nomenclature-citation><tp:taxon-name>
                  <tp:taxon-name-part taxon-name-part-type="genus" reg="Synagelides">Synagelides</tp:taxon-name-part>
                  <tp:taxon-name-part taxon-name-part-type="species" reg="martensi">martensi</tp:taxon-name-part>
                </tp:taxon-name><comment>Logunov &amp; Hereward, 2006: 287, figs 33, 37–40.</comment></tp:nomenclature-citation></tp:nomenclature-citation-list></tp:nomenclature><tp:treatment-sec sec-type="material" id="SECID0ENHAG"><title>Additional material examined.</title><p>• 1 ♂ (Sal-410, <abbrev xmlns:xlink="http://www.w3.org/1999/xlink" xlink:title="Animal Specimen Museum, College of Life Science, Jinggangshan University" id="ABBRID0ETHAG" xlink:type="simple">ASM-JGSU</abbrev>), <named-content xmlns:xlink="http://www.w3.org/1999/xlink" content-type="dwc:verbatimCoordinates" xlink:type="simple"><named-content content-type="geo-json" specific-use="{&#34;type&#34;:&#34;Point&#34;,&#34;coordinates&#34;:[88.908133,27.472411]}" id="NCID0E1HAG" xlink:type="simple">27°28'20.68"N, 88°54'29.28"E</named-content></named-content>, 2947 m a.s.l., Chunpei Village, Xarsingma Town, Yadong County, Shigatse City, Tibet Autonomous Region, China, 4 August 2023, K. Liu, Z. Jiang &amp; Y. Yao leg.; • 1 ♂ 3 ♀ (Sal-410, <abbrev xmlns:xlink="http://www.w3.org/1999/xlink" xlink:title="Animal Specimen Museum, College of Life Science, Jinggangshan University" id="ABBRID0E6HAG" xlink:type="simple">ASM-JGSU</abbrev>), same data as previous; • 1 ♂ 1 ♀ (Sal-411, <abbrev xmlns:xlink="http://www.w3.org/1999/xlink" xlink:title="Animal Specimen Museum, College of Life Science, Jinggangshan University" id="ABBRID0EDIAG" xlink:type="simple">ASM-JGSU</abbrev>), <named-content xmlns:xlink="http://www.w3.org/1999/xlink" content-type="dwc:verbatimCoordinates" xlink:type="simple"><named-content content-type="geo-json" specific-use="{&#34;type&#34;:&#34;Point&#34;,&#34;coordinates&#34;:[88.905044,27.492606]}" id="NCID0EKIAG" xlink:type="simple">27°29'33.38"N, 88°54'18.16"E</named-content></named-content>, 2958 m a.s.l., near Yadong County Government, other data as previous.</p></tp:treatment-sec><tp:treatment-sec sec-type="diagnosis" id="SECID0EPIAG"><title>Diagnosis.</title><p>The male resembles that of <italic><tp:taxon-name><tp:taxon-name-part taxon-name-part-type="genus" reg="Synagelides">Synagelides</tp:taxon-name-part><tp:taxon-name-part taxon-name-part-type="species" reg="martensi">martensi</tp:taxon-name-part></tp:taxon-name></italic> Bohdanowicz, 1987 in having flattened discoid embolus and hook-shaped terminal apophysis, but can be distinguished by the terminal apophysis blunt apically and densely covered with scale-like serrations (vs sharp and smooth); the robust postero-prolateral cymbial apophysis with a blunt apex (vs slender with a sharply pointed tip); and the retrolateral tibial apophysis slightly curved ventroapically (vs strongly curved ventrally and extending) (Figs <xref ref-type="fig" rid="F7">7C–F</xref>, <xref ref-type="fig" rid="F8">8</xref> cf. <xref ref-type="bibr" rid="B8">Logunov and Hereward 2006</xref>: 287, figs 33, 37–40). The female of this species is similar to that of <italic><tp:taxon-name><tp:taxon-name-part taxon-name-part-type="genus" reg="Synagelides">S.</tp:taxon-name-part><tp:taxon-name-part taxon-name-part-type="species" reg="martensi">martensi</tp:taxon-name-part></tp:taxon-name></italic> Bohdanowicz, 1987 in having the apple-shaped epigynal plate, but differs in the ovoid atrium (vs crescent-shaped); the very wide atrial rim (vs moderately wide); the broad median septum that is inverted T-shaped (vs narrow and bottleneck-shaped); and the robust copulatory ducts with posterior part curved medially (vs slender and posterior part vertical) (Fig. <xref ref-type="fig" rid="F9">9C–E</xref> cf. <xref ref-type="bibr" rid="B1">Bohdanowicz 1987</xref>: 68, figs 8, 9).</p><fig id="F7" position="float" orientation="portrait"><object-id xmlns:xlink="http://www.w3.org/1999/xlink" content-type="doi" xlink:type="simple">10.3897/zookeys.1245.154908.figure7</object-id><object-id xmlns:xlink="http://www.w3.org/1999/xlink" content-type="arpha" xlink:type="simple">1566FC74-6F91-5B04-A0AC-C732E8E6C7E1</object-id><label>Figure 7.</label><caption><p><italic><tp:taxon-name><tp:taxon-name-part taxon-name-part-type="genus" reg="Synagelides">Synagelides</tp:taxon-name-part><tp:taxon-name-part taxon-name-part-type="species" reg="himalaicus">himalaicus</tp:taxon-name-part></tp:taxon-name></italic> Bohdanowicz, 1987, male. <bold>A.</bold> Habitus, dorsal view; <bold>B.</bold> Same, ventral view; <bold>C.</bold> Palp, prolateral view; <bold>D.</bold> Same, retrolateral view; <bold>E.</bold> Same, ventral view; <bold>F.</bold> Same, dorsal view. Abbreviations: <abbrev xmlns:xlink="http://www.w3.org/1999/xlink" xlink:title="embolus" id="ABBRID0E5KAG" xlink:type="simple">Em</abbrev> – embolus, <abbrev xmlns:xlink="http://www.w3.org/1999/xlink" xlink:title="postero-prolateral cymbial apophysis" id="ABBRID0ECLAG" xlink:type="simple">PCA</abbrev> – postero-prolateral cymbial apophysis, <abbrev xmlns:xlink="http://www.w3.org/1999/xlink" xlink:title="postero-retrolateral cymbial apophysis" id="ABBRID0EGLAG" xlink:type="simple">RCA</abbrev> – postero-retrolateral cymbial apophysis, <abbrev xmlns:xlink="http://www.w3.org/1999/xlink" xlink:title="retrolateral tibial apophysis" id="ABBRID0EKLAG" xlink:type="simple">RTA</abbrev> – retrolateral tibial apophysis, <abbrev xmlns:xlink="http://www.w3.org/1999/xlink" xlink:title="terminal apophysis" id="ABBRID0EOLAG" xlink:type="simple">TA</abbrev> – terminal apophysis, <abbrev xmlns:xlink="http://www.w3.org/1999/xlink" xlink:title="ventral femoral apophysis" id="ABBRID0ESLAG" xlink:type="simple">VFA</abbrev> – ventral femoral apophysis. Scale bars: 0.5 mm (<bold>A, B</bold>); 0.2 mm (<bold>C–F</bold>).</p></caption><graphic xmlns:xlink="http://www.w3.org/1999/xlink" xlink:href="zookeys-1245-243_article-154908__-g007.jpg" position="float" orientation="portrait" xlink:type="simple" id="oo_1374147.jpg"><uri content-type="original_file" xlink:type="simple">https://binary.pensoft.net/fig/1374147</uri></graphic></fig><fig id="F8" position="float" orientation="portrait"><object-id xmlns:xlink="http://www.w3.org/1999/xlink" content-type="doi" xlink:type="simple">10.3897/zookeys.1245.154908.figure8</object-id><object-id xmlns:xlink="http://www.w3.org/1999/xlink" content-type="arpha" xlink:type="simple">217CCBA2-88F1-58F2-A0BB-604A9C95DF33</object-id><label>Figure 8.</label><caption><p><italic><tp:taxon-name><tp:taxon-name-part taxon-name-part-type="genus" reg="Synagelides">Synagelides</tp:taxon-name-part><tp:taxon-name-part taxon-name-part-type="species" reg="himalaicus">himalaicus</tp:taxon-name-part></tp:taxon-name></italic> Bohdanowicz, 1987, <abbrev xmlns:xlink="http://www.w3.org/1999/xlink" xlink:title="scanning electron microscopy" id="ABBRID0ESMAG" xlink:type="simple">SEM</abbrev> images of the paratype male, left palp. <bold>A.</bold> Palp, ventral view; <bold>B.</bold> Same, detail of terminal apophysis and embolus; <bold>C.</bold> Same, detail of terminal apophysis and embolus; <bold>D.</bold> Same, retrolateral view; <bold>E.</bold> Same, detail of retrolateral tibial apophysis; <bold>F.</bold> Same, detail of terminal apophysis and embolus. Abbreviations: <abbrev xmlns:xlink="http://www.w3.org/1999/xlink" xlink:title="embolus" id="ABBRID0ECNAG" xlink:type="simple">Em</abbrev> – embolus, <abbrev xmlns:xlink="http://www.w3.org/1999/xlink" xlink:title="postero-retrolateral cymbial apophysis" id="ABBRID0EGNAG" xlink:type="simple">RCA</abbrev> – postero-retrolateral cymbial apophysis, <abbrev xmlns:xlink="http://www.w3.org/1999/xlink" xlink:title="retrolateral tibial apophysis" id="ABBRID0EKNAG" xlink:type="simple">RTA</abbrev> – retrolateral tibial apophysis, <abbrev xmlns:xlink="http://www.w3.org/1999/xlink" xlink:title="scale-like serrations" id="ABBRID0EONAG" xlink:type="simple">SS</abbrev> – scale-like serrations, <abbrev xmlns:xlink="http://www.w3.org/1999/xlink" xlink:title="terminal apophysis" id="ABBRID0ESNAG" xlink:type="simple">TA</abbrev> – terminal apophysis. Scale bars: 100 μm (<bold>A</bold>); 20 μm (<bold>B</bold>); 10 μm (<bold>C</bold>); 30 μm (<bold>D–F</bold>).</p></caption><graphic xmlns:xlink="http://www.w3.org/1999/xlink" xlink:href="zookeys-1245-243_article-154908__-g008.jpg" position="float" orientation="portrait" xlink:type="simple" id="oo_1374148.jpg"><uri content-type="original_file" xlink:type="simple">https://binary.pensoft.net/fig/1374148</uri></graphic></fig><fig id="F9" position="float" orientation="portrait"><object-id xmlns:xlink="http://www.w3.org/1999/xlink" content-type="doi" xlink:type="simple">10.3897/zookeys.1245.154908.figure9</object-id><object-id xmlns:xlink="http://www.w3.org/1999/xlink" content-type="arpha" xlink:type="simple">B0716127-A726-51B2-9F09-71A36AEF7259</object-id><label>Figure 9.</label><caption><p><italic><tp:taxon-name><tp:taxon-name-part taxon-name-part-type="genus" reg="Synagelides">Synagelides</tp:taxon-name-part><tp:taxon-name-part taxon-name-part-type="species" reg="himalaicus">himalaicus</tp:taxon-name-part></tp:taxon-name></italic> Bohdanowicz, 1987, female. <bold>A.</bold> Habitus, dorsal view; <bold>B.</bold> Same, ventral view; <bold>C.</bold> Epigyne, ventral view; <bold>D.</bold> Same, ventral view; <bold>E.</bold> Same, dorsal view. Abbreviations: <abbrev xmlns:xlink="http://www.w3.org/1999/xlink" xlink:title="atrial rim" id="ABBRID0EAPAG" xlink:type="simple">AR</abbrev> – atrial rim, <abbrev xmlns:xlink="http://www.w3.org/1999/xlink" xlink:title="atrium" id="ABBRID0EEPAG" xlink:type="simple">At</abbrev> – atrium, <abbrev xmlns:xlink="http://www.w3.org/1999/xlink" xlink:title="copulatory duct" id="ABBRID0EIPAG" xlink:type="simple">CD</abbrev> – copulatory duct, <abbrev xmlns:xlink="http://www.w3.org/1999/xlink" xlink:title="copulatory opening" id="ABBRID0EMPAG" xlink:type="simple">CO</abbrev> – copulatory opening, <abbrev xmlns:xlink="http://www.w3.org/1999/xlink" xlink:title="epigynal hood" id="ABBRID0EQPAG" xlink:type="simple">EH</abbrev> – epigynal hood, <abbrev xmlns:xlink="http://www.w3.org/1999/xlink" xlink:title="fertilization duct" id="ABBRID0EUPAG" xlink:type="simple">FD</abbrev> – fertilization duct, <abbrev xmlns:xlink="http://www.w3.org/1999/xlink" xlink:title="glandular appendage" id="ABBRID0EYPAG" xlink:type="simple">GA</abbrev> – glandular appendage, <abbrev xmlns:xlink="http://www.w3.org/1999/xlink" xlink:title="median septum" id="ABBRID0E3PAG" xlink:type="simple">MS</abbrev> – median septum, <abbrev xmlns:xlink="http://www.w3.org/1999/xlink" xlink:title="spermatheca" id="ABBRID0EAQAG" xlink:type="simple">Spe</abbrev> – spermatheca. Scale bars: 0.5 mm (<bold>A, B</bold>); 0.1 mm (<bold>C–E</bold>).</p></caption><graphic xmlns:xlink="http://www.w3.org/1999/xlink" xlink:href="zookeys-1245-243_article-154908__-g009.jpg" position="float" orientation="portrait" xlink:type="simple" id="oo_1374149.jpg"><uri content-type="original_file" xlink:type="simple">https://binary.pensoft.net/fig/1374149</uri></graphic></fig></tp:treatment-sec><tp:treatment-sec sec-type="description" id="SECID0ENQAG"><title>Description.</title><p><bold>Male</bold> (Sal-410). Habitus as in Fig. <xref ref-type="fig" rid="F7">7A, B</xref>. Total length 3.18. Carapace 1.65 long, 1.18 wide. Eye sizes and interdistances: <abbrev xmlns:xlink="http://www.w3.org/1999/xlink" xlink:title="anterior median eye" id="ABBRID0EZQAG" xlink:type="simple">AME</abbrev> 0.27, <abbrev xmlns:xlink="http://www.w3.org/1999/xlink" xlink:title="anterior lateral eye" id="ABBRID0E4QAG" xlink:type="simple">ALE</abbrev> 0.17, <abbrev xmlns:xlink="http://www.w3.org/1999/xlink" xlink:title="posterior median eye" id="ABBRID0EBRAG" xlink:type="simple">PME</abbrev> 0.06, <abbrev xmlns:xlink="http://www.w3.org/1999/xlink" xlink:title="posterior lateral eye" id="ABBRID0EFRAG" xlink:type="simple">PLE</abbrev> 0.19, <abbrev xmlns:xlink="http://www.w3.org/1999/xlink" xlink:title="anterior median eye" id="ABBRID0EJRAG" xlink:type="simple">AME</abbrev>–<abbrev xmlns:xlink="http://www.w3.org/1999/xlink" xlink:title="anterior median eye" id="ABBRID0ENRAG" xlink:type="simple">AME</abbrev> 0.10, <abbrev xmlns:xlink="http://www.w3.org/1999/xlink" xlink:title="anterior median eye" id="ABBRID0ERRAG" xlink:type="simple">AME</abbrev>–<abbrev xmlns:xlink="http://www.w3.org/1999/xlink" xlink:title="anterior lateral eye" id="ABBRID0EVRAG" xlink:type="simple">ALE</abbrev> 0.08, <abbrev xmlns:xlink="http://www.w3.org/1999/xlink" xlink:title="posterior median eye" id="ABBRID0EZRAG" xlink:type="simple">PME</abbrev>–<abbrev xmlns:xlink="http://www.w3.org/1999/xlink" xlink:title="posterior median eye" id="ABBRID0E4RAG" xlink:type="simple">PME</abbrev> 0.82, <abbrev xmlns:xlink="http://www.w3.org/1999/xlink" xlink:title="posterior median eye" id="ABBRID0EBSAG" xlink:type="simple">PME</abbrev>–<abbrev xmlns:xlink="http://www.w3.org/1999/xlink" xlink:title="posterior lateral eye" id="ABBRID0EFSAG" xlink:type="simple">PLE</abbrev> 0.40, <abbrev xmlns:xlink="http://www.w3.org/1999/xlink" xlink:title="anterior median eye" id="ABBRID0EJSAG" xlink:type="simple">AME</abbrev>–<abbrev xmlns:xlink="http://www.w3.org/1999/xlink" xlink:title="posterior median eye" id="ABBRID0ENSAG" xlink:type="simple">PME</abbrev> 0.43, <abbrev xmlns:xlink="http://www.w3.org/1999/xlink" xlink:title="anterior median eye" id="ABBRID0ERSAG" xlink:type="simple">AME</abbrev>–<abbrev xmlns:xlink="http://www.w3.org/1999/xlink" xlink:title="posterior lateral eye" id="ABBRID0EVSAG" xlink:type="simple">PLE</abbrev> 0.90, <abbrev xmlns:xlink="http://www.w3.org/1999/xlink" xlink:title="anterior lateral eye" id="ABBRID0EZSAG" xlink:type="simple">ALE</abbrev>–<abbrev xmlns:xlink="http://www.w3.org/1999/xlink" xlink:title="anterior lateral eye" id="ABBRID0E4SAG" xlink:type="simple">ALE</abbrev> 0.68, <abbrev xmlns:xlink="http://www.w3.org/1999/xlink" xlink:title="posterior lateral eye" id="ABBRID0EBTAG" xlink:type="simple">PLE</abbrev>–<abbrev xmlns:xlink="http://www.w3.org/1999/xlink" xlink:title="posterior lateral eye" id="ABBRID0EFTAG" xlink:type="simple">PLE</abbrev> 0.96, <abbrev xmlns:xlink="http://www.w3.org/1999/xlink" xlink:title="anterior lateral eye" id="ABBRID0EJTAG" xlink:type="simple">ALE</abbrev>–<abbrev xmlns:xlink="http://www.w3.org/1999/xlink" xlink:title="posterior lateral eye" id="ABBRID0ENTAG" xlink:type="simple">PLE</abbrev> 0.75. <abbrev xmlns:xlink="http://www.w3.org/1999/xlink" xlink:title="median ocular area" id="ABBRID0ERTAG" xlink:type="simple">MOA</abbrev>: 0.60 long; 0.63 anterior width, 0.89 posterior width. Chelicerae (Fig. <xref ref-type="fig" rid="F7">7B</xref>) with two promarginal teeth and one large retromarginal tooth. Sternum (Fig. <xref ref-type="fig" rid="F7">7B</xref>) oval, longer than wide, anterior margin nearly arcuate. Leg measurements: I 4.63 (1.45, 1.21, 1.11, 0.50, 0.36); II 2.34 (0.73, 0.41, 0.47, 0.47, 0.26); III 2.63 (0.78, 0.41, 0.53, 0.63, 0.28); IV 3.64 (0.97, 0.55, 0.87, 0.86, 0.39). Femur width: I 0.46; II 0.25; III 0.19; IV 0.27. Leg spination: I <abbrev xmlns:xlink="http://www.w3.org/1999/xlink" xlink:title="tibia" id="ABBRID0E4TAG" xlink:type="simple">ti</abbrev> pv1-3-1, rv1-3-1; <abbrev xmlns:xlink="http://www.w3.org/1999/xlink" xlink:title="metatarsus" id="ABBRID0EBUAG" xlink:type="simple">met</abbrev> pv1-0-1, rv1-0-1. Pedicel 0.06. Abdomen 1.48 long, 0.94 wide.</p><p><bold><italic>Coloration</italic></bold> (Fig. <xref ref-type="fig" rid="F7">7A, B</xref>). Carapace reddish-brown to dark brown dorsally. Eye bases surrounded by black pigmentation. Fovea distinct, red-brown, followed by several radial rows of punctate striae. Chelicerae yellowish-brown, densely covered with yellow punctate spots. Endites yellowish-brown. Labium yellow. Sternum dark brown, mottled, with densely dark brown mottled spots. Legs yellowish-brown to reddish-brown, each segment with dark brown stripe, femur I robust and swollen, with abundant colorful setae. Abdomen dorsally with one pair of distinct yellow sigilla and several yellow brown markings; venter with a dark brown median stripe. Spinnerets yellow-brown, mottled.</p><p><bold><italic>Palp</italic></bold> (Figs <xref ref-type="fig" rid="F7">7C–F</xref>, <xref ref-type="fig" rid="F8">8</xref>). Femur with a strong tooth-like ventral apophysis. Patella swollen, with a length–width ratio of ca 2.75. Retrolateral tibial apophysis finger-like, with a sharp pointed tip, nearly as long as 1/2 length of cambium. Postero-retrolateral cymbial apophysis finger-shaped in dorsal view, straight, apex directed at the groove of tibia. Postero-prolateral cymbial apophysis broad, hook-shaped in dorsal view. Tegulum broad, with two extensions at the base of embolus in ventral view. Terminal apophysis arising from antero-retrolateral part of tegulum, strongly sclerotized, hook-shaped, and bearing distinct scale-like serrations apically. Embolus with a flattened and spiraling base, gradually tapering distally, its slender apex slightly curved retrolaterally to terminal apophysis.</p><p><bold>Female</bold> (Sal-410). Habitus as in Fig. <xref ref-type="fig" rid="F9">9A, B</xref>. As in male, except as noted. Total length 3.45. Carapace 1.60 long, 1.16 wide. Eye sizes and interdistances: <abbrev xmlns:xlink="http://www.w3.org/1999/xlink" xlink:title="anterior median eye" id="ABBRID0EHVAG" xlink:type="simple">AME</abbrev> 0.29, <abbrev xmlns:xlink="http://www.w3.org/1999/xlink" xlink:title="anterior lateral eye" id="ABBRID0ELVAG" xlink:type="simple">ALE</abbrev> 0.18, <abbrev xmlns:xlink="http://www.w3.org/1999/xlink" xlink:title="posterior median eye" id="ABBRID0EPVAG" xlink:type="simple">PME</abbrev> 0.05, <abbrev xmlns:xlink="http://www.w3.org/1999/xlink" xlink:title="posterior lateral eye" id="ABBRID0ETVAG" xlink:type="simple">PLE</abbrev> 0.22, <abbrev xmlns:xlink="http://www.w3.org/1999/xlink" xlink:title="anterior median eye" id="ABBRID0EXVAG" xlink:type="simple">AME</abbrev>–<abbrev xmlns:xlink="http://www.w3.org/1999/xlink" xlink:title="anterior median eye" id="ABBRID0E2VAG" xlink:type="simple">AME</abbrev> 0.07, <abbrev xmlns:xlink="http://www.w3.org/1999/xlink" xlink:title="anterior median eye" id="ABBRID0E6VAG" xlink:type="simple">AME</abbrev>–<abbrev xmlns:xlink="http://www.w3.org/1999/xlink" xlink:title="anterior lateral eye" id="ABBRID0EDWAG" xlink:type="simple">ALE</abbrev> 0.09, <abbrev xmlns:xlink="http://www.w3.org/1999/xlink" xlink:title="posterior median eye" id="ABBRID0EHWAG" xlink:type="simple">PME</abbrev>–<abbrev xmlns:xlink="http://www.w3.org/1999/xlink" xlink:title="posterior median eye" id="ABBRID0ELWAG" xlink:type="simple">PME</abbrev> 0.87, <abbrev xmlns:xlink="http://www.w3.org/1999/xlink" xlink:title="posterior median eye" id="ABBRID0EPWAG" xlink:type="simple">PME</abbrev>–<abbrev xmlns:xlink="http://www.w3.org/1999/xlink" xlink:title="posterior lateral eye" id="ABBRID0ETWAG" xlink:type="simple">PLE</abbrev> 0.41, <abbrev xmlns:xlink="http://www.w3.org/1999/xlink" xlink:title="anterior median eye" id="ABBRID0EXWAG" xlink:type="simple">AME</abbrev>–<abbrev xmlns:xlink="http://www.w3.org/1999/xlink" xlink:title="posterior median eye" id="ABBRID0E2WAG" xlink:type="simple">PME</abbrev> 0.36, <abbrev xmlns:xlink="http://www.w3.org/1999/xlink" xlink:title="anterior median eye" id="ABBRID0E6WAG" xlink:type="simple">AME</abbrev>–<abbrev xmlns:xlink="http://www.w3.org/1999/xlink" xlink:title="posterior lateral eye" id="ABBRID0EDXAG" xlink:type="simple">PLE</abbrev> 0.81, <abbrev xmlns:xlink="http://www.w3.org/1999/xlink" xlink:title="anterior lateral eye" id="ABBRID0EHXAG" xlink:type="simple">ALE</abbrev>–<abbrev xmlns:xlink="http://www.w3.org/1999/xlink" xlink:title="anterior lateral eye" id="ABBRID0ELXAG" xlink:type="simple">ALE</abbrev> 0.70, <abbrev xmlns:xlink="http://www.w3.org/1999/xlink" xlink:title="posterior lateral eye" id="ABBRID0EPXAG" xlink:type="simple">PLE</abbrev>–<abbrev xmlns:xlink="http://www.w3.org/1999/xlink" xlink:title="posterior lateral eye" id="ABBRID0ETXAG" xlink:type="simple">PLE</abbrev> 0.99, <abbrev xmlns:xlink="http://www.w3.org/1999/xlink" xlink:title="anterior lateral eye" id="ABBRID0EXXAG" xlink:type="simple">ALE</abbrev>–<abbrev xmlns:xlink="http://www.w3.org/1999/xlink" xlink:title="posterior lateral eye" id="ABBRID0E2XAG" xlink:type="simple">PLE</abbrev> 0.69. <abbrev xmlns:xlink="http://www.w3.org/1999/xlink" xlink:title="median ocular area" id="ABBRID0E6XAG" xlink:type="simple">MOA</abbrev>: 0.58 long; 0.62 anterior width, 0.93 posterior width. Sternum (Fig. <xref ref-type="fig" rid="F9">9B</xref>) shield-shaped, longer than wide, anterior margin arcuate. Leg measurements: I 3.58 (1.11, 0.84, 0.87, 0.47, 0.29); II 2.55 (0.79, 0.42, 0.51, 0.54, 0.29); III 2.67 (0.79, 0.37, 0.57, 0.59, 0.35); IV 4.00 (1.31, 0.51, 0.92, 0.83, 0.43). Femur width: I 0.40; II 0.25; III 0.25; IV 0.30. Leg spination: I <abbrev xmlns:xlink="http://www.w3.org/1999/xlink" xlink:title="tibia" id="ABBRID0EHYAG" xlink:type="simple">ti</abbrev> pv1-2-1, rv1-2-1; <abbrev xmlns:xlink="http://www.w3.org/1999/xlink" xlink:title="metatarsus" id="ABBRID0ELYAG" xlink:type="simple">met</abbrev> pv1-0-1, rv1-0-1. Pedicel 0.06. Abdomen 1.88 long, 1.09 wide.</p><p><bold><italic>Coloration</italic></bold> (Fig. <xref ref-type="fig" rid="F9">9A, B</xref>). Abdomen dorsally with four chevron-shaped stripes; venter with several white markings.</p><p><bold><italic>Epigyne</italic></bold> (Fig. <xref ref-type="fig" rid="F9">9C–E</xref>). Epigynal plate apple-shaped, with an ovoid atrium. Atrial rim ear-like, very wide. Epigynal hood short arc-shaped, arising from anteromedial atrial rim. Median septum inverted T-shaped, posterior part slightly broadened. Copulatory openings subtriangular, located at anterolateral part of median septum. Copulatory ducts S-shaped, anterior and medial part with equal width, posterior part C-shaped, anteriorly swollen, touching each other. Glandular appendages long and broad, longer than 2/3 length of spermathecae. Spermathecae large, elongated, swollen, inner margin close touching forming a triangle. Fertilization ducts relatively long, longer than 1/2 length of spermathecae, directed laterally.</p></tp:treatment-sec><tp:treatment-sec sec-type="distribution" id="SECID0EFZAG"><title>Distribution.</title><p>Known from the type locality in Nepal (<xref ref-type="bibr" rid="B1">Bohdanowicz 1987</xref>), and Tibet Autonomous Region, China (Fig. <xref ref-type="fig" rid="F16">16</xref>).</p></tp:treatment-sec><tp:treatment-sec sec-type="remarks" id="SECID0ETZAG"><title>Remarks.</title><p>It should be noted that the male of <italic><tp:taxon-name><tp:taxon-name-part taxon-name-part-type="genus" reg="Synagelides">S.</tp:taxon-name-part><tp:taxon-name-part taxon-name-part-type="species" reg="himalaicus">himalaicus</tp:taxon-name-part></tp:taxon-name></italic> Bohdanowicz, 1987 illustrated by <xref ref-type="bibr" rid="B1">Bohdanowicz (1987)</xref> is identical to our material collected from Yadong County, Tibet Autonomous Region. However, our female specimens are similar to illustrations provided in the same work for <italic><tp:taxon-name><tp:taxon-name-part taxon-name-part-type="genus" reg="Synagelides">S.</tp:taxon-name-part><tp:taxon-name-part taxon-name-part-type="species" reg="jiricus">jiricus</tp:taxon-name-part></tp:taxon-name></italic> Bohdanowicz, 1987. Both of these names were considered synonyms of <italic><tp:taxon-name><tp:taxon-name-part taxon-name-part-type="genus" reg="Synagelides">S.</tp:taxon-name-part><tp:taxon-name-part taxon-name-part-type="species" reg="martensi">martensi</tp:taxon-name-part></tp:taxon-name></italic> Bohdanowicz, 1987 by <xref ref-type="bibr" rid="B8">Logunov and Hereward (2006)</xref>, which is rejected here (see “Diagnosis”). Consequently, <italic><tp:taxon-name><tp:taxon-name-part taxon-name-part-type="genus" reg="Synagelides">S.</tp:taxon-name-part><tp:taxon-name-part taxon-name-part-type="species" reg="himalaicus">himalaicus</tp:taxon-name-part></tp:taxon-name></italic> Bohdanowicz, 1987 is reinstated as a valid species, with <italic><tp:taxon-name><tp:taxon-name-part taxon-name-part-type="genus" reg="Synagelides">S.</tp:taxon-name-part><tp:taxon-name-part taxon-name-part-type="species" reg="jiricus">jiricus</tp:taxon-name-part></tp:taxon-name></italic> syn. nov. proposed as its synonym. This represents the first record of this species in China.</p></tp:treatment-sec><tp:treatment-sec><!--Section generated to contain objects referenced in tp:taxon-treatment.--><fig id="F16" position="float" orientation="portrait"><object-id xmlns:xlink="http://www.w3.org/1999/xlink" content-type="doi" xlink:type="simple">10.3897/zookeys.1245.154908.figure16</object-id><object-id xmlns:xlink="http://www.w3.org/1999/xlink" content-type="arpha" xlink:type="simple">80B76D88-1067-5B00-BFD0-5532502D8383</object-id><label>Figure 16.</label><caption><p>Collection sites of <italic><tp:taxon-name><tp:taxon-name-part taxon-name-part-type="genus" reg="Synagelides">Synagelides</tp:taxon-name-part><tp:taxon-name-part taxon-name-part-type="species" reg="dajueshan">dajueshan</tp:taxon-name-part></tp:taxon-name></italic> sp. nov. (red circle), <italic><tp:taxon-name><tp:taxon-name-part taxon-name-part-type="genus" reg="Synagelides">S.</tp:taxon-name-part><tp:taxon-name-part taxon-name-part-type="species" reg="guangfeng">guangfeng</tp:taxon-name-part></tp:taxon-name></italic> sp. nov. (green triangle), <italic><tp:taxon-name><tp:taxon-name-part taxon-name-part-type="genus" reg="Synagelides">S.</tp:taxon-name-part><tp:taxon-name-part taxon-name-part-type="species" reg="himalaicus">himalaicus</tp:taxon-name-part></tp:taxon-name></italic> Bohdanowicz, 1987 (black rhombus), <italic><tp:taxon-name><tp:taxon-name-part taxon-name-part-type="genus" reg="Synagelides">S.</tp:taxon-name-part><tp:taxon-name-part taxon-name-part-type="species" reg="kangding">kangding</tp:taxon-name-part></tp:taxon-name></italic> sp. nov. (blue square), and <italic><tp:taxon-name><tp:taxon-name-part taxon-name-part-type="genus" reg="Synagelides">S.</tp:taxon-name-part><tp:taxon-name-part taxon-name-part-type="species" reg="wuyuan">wuyuan</tp:taxon-name-part></tp:taxon-name></italic> sp. nov. (purple star) in China.</p></caption><graphic xmlns:xlink="http://www.w3.org/1999/xlink" xlink:href="zookeys-1245-243_article-154908__-g016.jpg" position="float" orientation="portrait" xlink:type="simple" id="oo_1374156.jpg"><uri content-type="original_file" xlink:type="simple">https://binary.pensoft.net/fig/1374156</uri></graphic></fig></tp:treatment-sec><ref-list><ref id="B8"><mixed-citation xmlns:xlink="http://www.w3.org/1999/xlink" xlink:type="simple"><person-group><name name-style="western"><surname>Logunov</surname><given-names>DV</given-names></name><name name-style="western"><surname>Hereward</surname><given-names>J</given-names></name></person-group> (<year>2006</year>) <article-title>New species and synonymies in the genus <italic><tp:taxon-name><tp:taxon-name-part taxon-name-part-type="genus">Synagelides</tp:taxon-name-part></tp:taxon-name></italic> Strand in Bösenberg &amp; Strand, 1906 (<tp:taxon-name><tp:taxon-name-part taxon-name-part-type="order">Araneae</tp:taxon-name-part></tp:taxon-name>: <tp:taxon-name><tp:taxon-name-part taxon-name-part-type="family">Salticidae</tp:taxon-name-part></tp:taxon-name>).</article-title><source>Bulletin-British Arachnological Society</source><volume>13</volume>: <fpage>281</fpage>–<lpage>292</lpage>.</mixed-citation></ref><ref id="B1"><mixed-citation xmlns:xlink="http://www.w3.org/1999/xlink" xlink:type="simple"><person-group><name name-style="western"><surname>Bohdanowicz</surname><given-names>A</given-names></name></person-group> (<year>1987</year>) <article-title><tp:taxon-name><tp:taxon-name-part taxon-name-part-type="family">Salticidae</tp:taxon-name-part></tp:taxon-name> from the Nepal Himalayas: The genus <italic><tp:taxon-name><tp:taxon-name-part taxon-name-part-type="genus">Synagelides</tp:taxon-name-part></tp:taxon-name></italic> Bösenberg &amp; Strand 1906.</article-title><source>Courier Forschungsinstitut Senckenberg</source><volume>93</volume>: <fpage>65</fpage>–<lpage>86</lpage>.</mixed-citation></ref></ref-list></tp:taxon-treatment>
