# Supplementary material for: ﻿Four new species and a new record of Synagelides Strand, 1906 (Araneae, Salticidae) from China
Source: Zookeys. 2025 Jul 15;1245:243–67. doi: 10.3897/zookeys.1245.154908 (PMC12284581; doi:10.3897/zookeys.1245.154908)
Supplement: XML Treatment for Synagelides kangding [file zookeys.1245.154908-treatment4.xml]

<!DOCTYPE tp:taxon-treatment
  PUBLIC "-//TaxonX//DTD Taxonomic Treatment Publishing DTD v0 20100105//EN" "tax-treatment-NSO.dtd">
<tp:taxon-treatment xmlns:tp="http://www.plazi.org/taxpub"><tp:treatment-meta><kwd-group><label>Taxon classification</label><kwd>
                <named-content content-type="kingdom">Animalia</named-content>
              </kwd><kwd>
                <named-content content-type="order">Araneae</named-content>
              </kwd><kwd>
                <named-content content-type="family">Salticidae</named-content>
              </kwd></kwd-group><mixed-citation publication-type="journal"><person-group><name><surname>Liu</surname><given-names>Bin-Lu</given-names></name><name><surname>Ning</surname><given-names>Xiao-Qi</given-names></name><name><surname>Huang</surname><given-names>Shi-Hui</given-names></name><name><surname>Yao</surname><given-names>Yan-Bin</given-names></name><name><surname>Lin</surname><given-names>Chang-Yong</given-names></name><name><surname>Yang</surname><given-names>Jun</given-names></name><name><surname>Liu</surname><given-names>Ke-Ke</given-names></name></person-group><article-title>﻿Four new species and a new record of <italic><tp:taxon-name><tp:taxon-name-part taxon-name-part-type="genus" reg="Synagelides">Synagelides</tp:taxon-name-part></tp:taxon-name></italic> Strand, 1906 (<tp:taxon-name><tp:taxon-name-part taxon-name-part-type="order">Araneae</tp:taxon-name-part></tp:taxon-name>, <tp:taxon-name><tp:taxon-name-part taxon-name-part-type="family">Salticidae</tp:taxon-name-part></tp:taxon-name>) from China</article-title><source>Zookeys</source><day>15</day><month>07</month><year>2025</year><volume>1245</volume><fpage>243</fpage><lpage>267</lpage><pub-id pub-id-type="doi">10.3897/zookeys.1245.154908</pub-id></mixed-citation></tp:treatment-meta><tp:nomenclature><label>﻿</label><tp:taxon-name>
              <object-id xmlns:xlink="http://www.w3.org/1999/xlink" content-type="arpha" xlink:type="simple">736BC7AF-4EC8-55F7-BC72-5D5386F1C6B2</object-id>
              <tp:taxon-name-part taxon-name-part-type="genus" reg="Synagelides">Synagelides</tp:taxon-name-part>
              <tp:taxon-name-part taxon-name-part-type="species" reg="kangding">kangding</tp:taxon-name-part>
              <object-id xmlns:xlink="http://www.w3.org/1999/xlink" content-type="zoobank" xlink:type="simple">https://zoobank.org/5343DA3D-F4EA-46F7-9121-615DB2D70813</object-id>
            </tp:taxon-name><tp:taxon-authority>K. K. Liu</tp:taxon-authority><tp:taxon-status xmlns:xlink="http://www.w3.org/1999/xlink" xlink:type="simple">sp. nov.</tp:taxon-status><xref ref-type="fig" rid="F10">Figs 10</xref><xref ref-type="fig" rid="F11">, 11</xref><xref ref-type="fig" rid="F12">, 12</xref></tp:nomenclature><tp:treatment-sec sec-type="material" id="SECID0EP4AG"><title>Material examined.</title><p><bold><italic>Holotype</italic></bold> • 1 ♂ (Sal-412, <abbrev xmlns:xlink="http://www.w3.org/1999/xlink" xlink:title="Animal Specimen Museum, College of Life Science, Jinggangshan University" id="ABBRID0E14AG" xlink:type="simple">ASM-JGSU</abbrev>), <named-content xmlns:xlink="http://www.w3.org/1999/xlink" content-type="dwc:verbatimCoordinates" xlink:type="simple"><named-content content-type="geo-json" specific-use="{&#34;type&#34;:&#34;Point&#34;,&#34;coordinates&#34;:[102.004617,30.064844]}" id="NCID0EB5AG" xlink:type="simple">30°03'53.44"N, 102°00'16.62"E</named-content></named-content>, 2399 m a.s.l., Caiyuanzi Village, National Highway G318, Kangding City, Ganzi Tibetan Autonomous Prefecture, Sichuan Province, China, 26 July 2023, K. Liu, Z. Jiang &amp; Y. Yao leg. <bold><italic>Paratypes</italic></bold> • 3 ♂ 1 ♀ (Sal-412, <abbrev xmlns:xlink="http://www.w3.org/1999/xlink" xlink:title="Animal Specimen Museum, College of Life Science, Jinggangshan University" id="ABBRID0EJ5AG" xlink:type="simple">ASM-JGSU</abbrev>), same data as holotype.</p></tp:treatment-sec><tp:treatment-sec sec-type="diagnosis" id="SECID0EN5AG"><title>Diagnosis.</title><p>The male of this new specie resembles that of <italic><tp:taxon-name><tp:taxon-name-part taxon-name-part-type="genus" reg="Synagelides">Synagelides</tp:taxon-name-part><tp:taxon-name-part taxon-name-part-type="species" reg="zhilcovae">zhilcovae</tp:taxon-name-part></tp:taxon-name></italic> Prószyński, 1979 in having flattened discoid embolus, but can be distinguished by the abdominal dorsum exhibiting yellowish-brown anterior two-thirds and dark brown posterior third (vs entirely black with three white chevron stripes); dorsal cymbial apophysis sharply spine-like and short (vs lacking); the terminal apophysis bearing scale-like serrations apically (vs smooth); and the retrolateral tibial apophysis bearing a tibial spine positioned medially (vs only tibial spine present) (Figs <xref ref-type="fig" rid="F10">10A–F</xref>, <xref ref-type="fig" rid="F11">11</xref> cf. <xref ref-type="bibr" rid="B10">Omelko and Fomichev 2021</xref>: 99, figs 6–10, 13, 14, 18–20, 25–28). It also resembles <italic><tp:taxon-name><tp:taxon-name-part taxon-name-part-type="genus" reg="Synagelides">S.</tp:taxon-name-part><tp:taxon-name-part taxon-name-part-type="species" reg="hubeiensis">hubeiensis</tp:taxon-name-part></tp:taxon-name></italic> Peng &amp; Li, 2008 in having sharply spine-like dorsal cymbial apophysis, but can be distinguished by the terminal apophysis triangular (vs C-shaped); and the retrolateral tibial apophysis bearing a tibial spine positioned medially (vs lacking) (Figs <xref ref-type="fig" rid="F10">10C–F</xref>, <xref ref-type="fig" rid="F11">11</xref> cf. Peng, 2020: 450, fig. 328a–e). The female of this new specie is similar to that of <italic><tp:taxon-name><tp:taxon-name-part taxon-name-part-type="genus" reg="Synagelides">S.</tp:taxon-name-part><tp:taxon-name-part taxon-name-part-type="species" reg="subagoriformis">subagoriformis</tp:taxon-name-part></tp:taxon-name></italic> Li, Wang &amp; Peng, 2021 in having the trapezoidal median septum, but differs in the epigynal plate hexagonal (vs subtrapezoidal); the median septum wide (vs narrow); the copulatory ducts medial part membranous (vs sclerotized); and glandular appendages long, approximately as long as 2/3 length of spermathecae(vs short and as long as 1/2 length of spermathecae) (Fig. <xref ref-type="fig" rid="F12">12C, D</xref> cf. <xref ref-type="bibr" rid="B4">Li et al. 2021</xref>: 182, fig. 5A–C, F).</p><fig id="F10" position="float" orientation="portrait"><object-id xmlns:xlink="http://www.w3.org/1999/xlink" content-type="doi" xlink:type="simple">10.3897/zookeys.1245.154908.figure10</object-id><object-id xmlns:xlink="http://www.w3.org/1999/xlink" content-type="arpha" xlink:type="simple">E03E753B-3268-5B3F-B5D0-3A0BAD9AF012</object-id><label>Figure 10.</label><caption><p><italic><tp:taxon-name><tp:taxon-name-part taxon-name-part-type="genus" reg="Synagelides">Synagelides</tp:taxon-name-part><tp:taxon-name-part taxon-name-part-type="species" reg="kangding">kangding</tp:taxon-name-part></tp:taxon-name></italic> sp. nov., male holotype. <bold>A.</bold> Habitus, dorsal view; <bold>B.</bold> Same, ventral view; <bold>C.</bold> Palp, prolateral view; <bold>D.</bold> Same, ventral view; <bold>E.</bold> Same, retrolateral view; <bold>F.</bold> Same, dorsal view. Abbreviations: <abbrev xmlns:xlink="http://www.w3.org/1999/xlink" xlink:title="dorsal cymbial apophysis" id="ABBRID0EPBBG" xlink:type="simple">DCA</abbrev> – dorsal cymbial apophysis, <abbrev xmlns:xlink="http://www.w3.org/1999/xlink" xlink:title="dorso-prolateral tibial apophysis" id="ABBRID0ETBBG" xlink:type="simple">DTA</abbrev> – dorso-prolateral tibial apophysis, <abbrev xmlns:xlink="http://www.w3.org/1999/xlink" xlink:title="embolus" id="ABBRID0EXBBG" xlink:type="simple">Em</abbrev> – embolus, <abbrev xmlns:xlink="http://www.w3.org/1999/xlink" xlink:title="postero-prolateral cymbial apophysis" id="ABBRID0E2BBG" xlink:type="simple">PCA</abbrev> – postero-prolateral cymbial apophysis, <abbrev xmlns:xlink="http://www.w3.org/1999/xlink" xlink:title="postero-retrolateral cymbial apophysis" id="ABBRID0E6BBG" xlink:type="simple">RCA</abbrev> – postero-retrolateral cymbial apophysis, <abbrev xmlns:xlink="http://www.w3.org/1999/xlink" xlink:title="retrolateral tibial apophysis" id="ABBRID0EDCBG" xlink:type="simple">RTA</abbrev> – retrolateral tibial apophysis, <abbrev xmlns:xlink="http://www.w3.org/1999/xlink" xlink:title="terminal apophysis" id="ABBRID0EHCBG" xlink:type="simple">TA</abbrev> – terminal apophysis, <abbrev xmlns:xlink="http://www.w3.org/1999/xlink" xlink:title="tibial spine" id="ABBRID0ELCBG" xlink:type="simple">TS</abbrev> – tibial spine, <abbrev xmlns:xlink="http://www.w3.org/1999/xlink" xlink:title="ventral femoral apophysis" id="ABBRID0EPCBG" xlink:type="simple">VFA</abbrev> – ventral femoral apophysis. Scale bars: 0.5 mm (<bold>A, B</bold>); 0.2 mm (<bold>C–F</bold>).</p></caption><graphic xmlns:xlink="http://www.w3.org/1999/xlink" xlink:href="zookeys-1245-243_article-154908__-g010.jpg" position="float" orientation="portrait" xlink:type="simple" id="oo_1374150.jpg"><uri content-type="original_file" xlink:type="simple">https://binary.pensoft.net/fig/1374150</uri></graphic></fig><fig id="F11" position="float" orientation="portrait"><object-id xmlns:xlink="http://www.w3.org/1999/xlink" content-type="doi" xlink:type="simple">10.3897/zookeys.1245.154908.figure11</object-id><object-id xmlns:xlink="http://www.w3.org/1999/xlink" content-type="arpha" xlink:type="simple">C0C5137B-5C14-55A4-992B-A2660FAA8BC3</object-id><label>Figure 11.</label><caption><p><italic><tp:taxon-name><tp:taxon-name-part taxon-name-part-type="genus" reg="Synagelides">Synagelides</tp:taxon-name-part><tp:taxon-name-part taxon-name-part-type="species" reg="kangding">kangding</tp:taxon-name-part></tp:taxon-name></italic> sp. nov., <abbrev xmlns:xlink="http://www.w3.org/1999/xlink" xlink:title="scanning electron microscopy" id="ABBRID0EPDBG" xlink:type="simple">SEM</abbrev> images of the paratype male palps. <bold>A.</bold> Left palp, ventral view; <bold>B.</bold> Same, detail of terminal apophysis and embolus; <bold>C.</bold> Same, detail of terminal apophysis and embolus; <bold>D.</bold> Same, retrolateral view; <bold>E.</bold> Same, detail of retrolateral tibial apophysis and tibial spine; <bold>F.</bold> Right palp, detail of dorso-prolateral tibial apophysis and postero-prolateral cymbial apophysis; <bold>G.</bold> Same, detail of retrolateral tibial apophysis and tibial spine; <bold>H.</bold> Same, detail of dorso-prolateral tibial apophysis and postero-prolateral cymbial apophysis. Abbreviations: <abbrev xmlns:xlink="http://www.w3.org/1999/xlink" xlink:title="dorsal cymbial apophysis" id="ABBRID0EDEBG" xlink:type="simple">DCA</abbrev> – dorsal cymbial apophysis, <abbrev xmlns:xlink="http://www.w3.org/1999/xlink" xlink:title="dorso-prolateral tibial apophysis" id="ABBRID0EHEBG" xlink:type="simple">DTA</abbrev> – dorso-prolateral tibial apophysis, <abbrev xmlns:xlink="http://www.w3.org/1999/xlink" xlink:title="embolus" id="ABBRID0ELEBG" xlink:type="simple">Em</abbrev> – embolus, <abbrev xmlns:xlink="http://www.w3.org/1999/xlink" xlink:title="postero-prolateral cymbial apophysis" id="ABBRID0EPEBG" xlink:type="simple">PCA</abbrev> – postero-prolateral cymbial apophysis, <abbrev xmlns:xlink="http://www.w3.org/1999/xlink" xlink:title="postero-retrolateral cymbial apophysis" id="ABBRID0ETEBG" xlink:type="simple">RCA</abbrev> – postero-retrolateral cymbial apophysis, <abbrev xmlns:xlink="http://www.w3.org/1999/xlink" xlink:title="retrolateral tibial apophysis" id="ABBRID0EXEBG" xlink:type="simple">RTA</abbrev> – retrolateral tibial apophysis, <abbrev xmlns:xlink="http://www.w3.org/1999/xlink" xlink:title="scale-like serrations" id="ABBRID0E2EBG" xlink:type="simple">SS</abbrev> – scale-like serrations, <abbrev xmlns:xlink="http://www.w3.org/1999/xlink" xlink:title="tibial spine" id="ABBRID0E6EBG" xlink:type="simple">TS</abbrev> – tibial spine, <abbrev xmlns:xlink="http://www.w3.org/1999/xlink" xlink:title="terminal apophysis" id="ABBRID0EDFBG" xlink:type="simple">TA</abbrev> – terminal apophysis. Scale bars: 30 μm (<bold>A</bold>); 20 μm (<bold>B, E–H</bold>); 10 μm(<bold>C</bold>); 100 μm (<bold>D</bold>).</p></caption><graphic xmlns:xlink="http://www.w3.org/1999/xlink" xlink:href="zookeys-1245-243_article-154908__-g011.jpg" position="float" orientation="portrait" xlink:type="simple" id="oo_1374151.jpg"><uri content-type="original_file" xlink:type="simple">https://binary.pensoft.net/fig/1374151</uri></graphic></fig><fig id="F12" position="float" orientation="portrait"><object-id xmlns:xlink="http://www.w3.org/1999/xlink" content-type="doi" xlink:type="simple">10.3897/zookeys.1245.154908.figure12</object-id><object-id xmlns:xlink="http://www.w3.org/1999/xlink" content-type="arpha" xlink:type="simple">1CC96994-9F5A-505F-87FE-DD4402D971CF</object-id><label>Figure 12.</label><caption><p><italic><tp:taxon-name><tp:taxon-name-part taxon-name-part-type="genus" reg="Synagelides">Synagelides</tp:taxon-name-part><tp:taxon-name-part taxon-name-part-type="species" reg="kangding">kangding</tp:taxon-name-part></tp:taxon-name></italic> sp. nov., female paratype. <bold>A.</bold> Habitus, dorsal view; <bold>B.</bold> Same, ventral view; <bold>C.</bold> Epigyne, ventral view; <bold>D.</bold> Same, dorsal view. Abbreviations: <abbrev xmlns:xlink="http://www.w3.org/1999/xlink" xlink:title="atrial rim" id="ABBRID0EPGBG" xlink:type="simple">AR</abbrev> – atrial rim, <abbrev xmlns:xlink="http://www.w3.org/1999/xlink" xlink:title="copulatory duct" id="ABBRID0ETGBG" xlink:type="simple">CD</abbrev> – copulatory duct, <abbrev xmlns:xlink="http://www.w3.org/1999/xlink" xlink:title="copulatory opening" id="ABBRID0EXGBG" xlink:type="simple">CO</abbrev> – copulatory opening, <abbrev xmlns:xlink="http://www.w3.org/1999/xlink" xlink:title="fertilization duct" id="ABBRID0E2GBG" xlink:type="simple">FD</abbrev> – fertilization duct, <abbrev xmlns:xlink="http://www.w3.org/1999/xlink" xlink:title="glandular appendage" id="ABBRID0E6GBG" xlink:type="simple">GA</abbrev> – glandular appendage, <abbrev xmlns:xlink="http://www.w3.org/1999/xlink" xlink:title="median septum" id="ABBRID0EDHBG" xlink:type="simple">MS</abbrev> – median septum, <abbrev xmlns:xlink="http://www.w3.org/1999/xlink" xlink:title="spermatheca" id="ABBRID0EHHBG" xlink:type="simple">Spe</abbrev> – spermatheca. Scale bars: 0.5 mm (<bold>A, B</bold>); 0.2 mm (<bold>C, D</bold>).</p></caption><graphic xmlns:xlink="http://www.w3.org/1999/xlink" xlink:href="zookeys-1245-243_article-154908__-g012.jpg" position="float" orientation="portrait" xlink:type="simple" id="oo_1374152.jpg"><uri content-type="original_file" xlink:type="simple">https://binary.pensoft.net/fig/1374152</uri></graphic></fig></tp:treatment-sec><tp:treatment-sec sec-type="description" id="SECID0EUHBG"><title>Description.</title><p><bold>Male</bold> (holotype, Sal-412). Habitus as in Fig. <xref ref-type="fig" rid="F10">10A, B</xref>. Total length 4.16. Carapace 1.89 long, 1.26 wide. Eye sizes and interdistances: <abbrev xmlns:xlink="http://www.w3.org/1999/xlink" xlink:title="anterior median eye" id="ABBRID0EAIBG" xlink:type="simple">AME</abbrev> 0.38, <abbrev xmlns:xlink="http://www.w3.org/1999/xlink" xlink:title="anterior lateral eye" id="ABBRID0EEIBG" xlink:type="simple">ALE</abbrev> 0.22, <abbrev xmlns:xlink="http://www.w3.org/1999/xlink" xlink:title="posterior median eye" id="ABBRID0EIIBG" xlink:type="simple">PME</abbrev> 0.07, <abbrev xmlns:xlink="http://www.w3.org/1999/xlink" xlink:title="posterior lateral eye" id="ABBRID0EMIBG" xlink:type="simple">PLE</abbrev> 0.23, <abbrev xmlns:xlink="http://www.w3.org/1999/xlink" xlink:title="anterior median eye" id="ABBRID0EQIBG" xlink:type="simple">AME</abbrev>–<abbrev xmlns:xlink="http://www.w3.org/1999/xlink" xlink:title="anterior median eye" id="ABBRID0EUIBG" xlink:type="simple">AME</abbrev> 0.08, <abbrev xmlns:xlink="http://www.w3.org/1999/xlink" xlink:title="anterior median eye" id="ABBRID0EYIBG" xlink:type="simple">AME</abbrev>–<abbrev xmlns:xlink="http://www.w3.org/1999/xlink" xlink:title="anterior lateral eye" id="ABBRID0E3IBG" xlink:type="simple">ALE</abbrev> 0.04, <abbrev xmlns:xlink="http://www.w3.org/1999/xlink" xlink:title="posterior median eye" id="ABBRID0EAJBG" xlink:type="simple">PME</abbrev>–<abbrev xmlns:xlink="http://www.w3.org/1999/xlink" xlink:title="posterior median eye" id="ABBRID0EEJBG" xlink:type="simple">PME</abbrev> 0.92, <abbrev xmlns:xlink="http://www.w3.org/1999/xlink" xlink:title="posterior median eye" id="ABBRID0EIJBG" xlink:type="simple">PME</abbrev>–<abbrev xmlns:xlink="http://www.w3.org/1999/xlink" xlink:title="posterior lateral eye" id="ABBRID0EMJBG" xlink:type="simple">PLE</abbrev> 0.35, <abbrev xmlns:xlink="http://www.w3.org/1999/xlink" xlink:title="anterior median eye" id="ABBRID0EQJBG" xlink:type="simple">AME</abbrev>–<abbrev xmlns:xlink="http://www.w3.org/1999/xlink" xlink:title="posterior median eye" id="ABBRID0EUJBG" xlink:type="simple">PME</abbrev> 0.60, <abbrev xmlns:xlink="http://www.w3.org/1999/xlink" xlink:title="anterior median eye" id="ABBRID0EYJBG" xlink:type="simple">AME</abbrev>–<abbrev xmlns:xlink="http://www.w3.org/1999/xlink" xlink:title="posterior lateral eye" id="ABBRID0E3JBG" xlink:type="simple">PLE</abbrev> 0.95, <abbrev xmlns:xlink="http://www.w3.org/1999/xlink" xlink:title="anterior lateral eye" id="ABBRID0EAKBG" xlink:type="simple">ALE</abbrev>–<abbrev xmlns:xlink="http://www.w3.org/1999/xlink" xlink:title="anterior lateral eye" id="ABBRID0EEKBG" xlink:type="simple">ALE</abbrev> 0.81, <abbrev xmlns:xlink="http://www.w3.org/1999/xlink" xlink:title="posterior lateral eye" id="ABBRID0EIKBG" xlink:type="simple">PLE</abbrev>–<abbrev xmlns:xlink="http://www.w3.org/1999/xlink" xlink:title="posterior lateral eye" id="ABBRID0EMKBG" xlink:type="simple">PLE</abbrev> 1.07, <abbrev xmlns:xlink="http://www.w3.org/1999/xlink" xlink:title="anterior lateral eye" id="ABBRID0EQKBG" xlink:type="simple">ALE</abbrev>–<abbrev xmlns:xlink="http://www.w3.org/1999/xlink" xlink:title="posterior lateral eye" id="ABBRID0EUKBG" xlink:type="simple">PLE</abbrev> 0.76. <abbrev xmlns:xlink="http://www.w3.org/1999/xlink" xlink:title="median ocular area" id="ABBRID0EYKBG" xlink:type="simple">MOA</abbrev>: 0.77 long; 0.79 anterior width, 1.01 posterior width. Chelicerae (Fig. <xref ref-type="fig" rid="F10">10B</xref>) with two promarginal teeth and one large triangular retromarginal tooth. Sternum (Fig. <xref ref-type="fig" rid="F10">10B</xref>) oval-shaped, longer than wide. Leg measurements: I 4.63 (1.38, 1.16, 1.17, 0.56, 0.36); II 3.09 (0.99, 0.46, 0.68, 0.53, 0.43); III 3.25 (0.98, 0.46, 0.70, 0.74, 0.37); IV 4.55 (1.34, 0.61, 1.13, 1.05, 0.42). Femur width: I 0.52; II 0.26; III 0.25; IV 0.35. Leg spination: I <abbrev xmlns:xlink="http://www.w3.org/1999/xlink" xlink:title="tibia" id="ABBRID0EELBG" xlink:type="simple">ti</abbrev> pv1-3-1, rv1-3-1; <abbrev xmlns:xlink="http://www.w3.org/1999/xlink" xlink:title="metatarsus" id="ABBRID0EILBG" xlink:type="simple">met</abbrev> pv1-0-1, rv1-0-1. Pedicel 0.21. Abdomen 2.08 long, 1.02 wide.</p><p><bold><italic>Coloration</italic></bold> (Fig. <xref ref-type="fig" rid="F10">10A, B</xref>). Carapace reddish-brown to dark brown dorsally, broader anteriorly. Eye bases surrounded by black pigmentation. Fovea distinct, followed by several radial rows of punctate striae. Chelicerae yellowish-brown. Endites yellowish-brown, length approximately equal to width. Labium yellow-brown. Sternum yellowish-brown, densely covered with black punctate spots. Legs yellowish-brown to reddish-brown; Leg I reddish-brown with robust and swollen femur. Abdomen dorsally with yellowish-brown anterior 2/3 and dark brown posterior third; venter pale yellow with dark brown anterior region, densely covered with black punctate spots. Spinnerets yellow, mottled.</p><p><bold><italic>Palp</italic></bold> (Figs <xref ref-type="fig" rid="F10">10C–F</xref>, <xref ref-type="fig" rid="F11">11</xref>). Femur with a relatively small blunt, tooth-like ventral apophysis, slightly shorter than femoral width. Patella swollen, with a length–width ratio of ca 1.69. Retrolateral tibial apophysis digitiform, with a blunt tip and a tibial spine located medially. Dorso-prolateral tibial apophysis very broad in dorsal view, pointing toward the retrolateral tibial apophysis. Postero-retrolateral cymbial apophysis tooth-like, pointing toward the retrolateral tibial apophysis. Postero-prolateral cymbial apophysis digitiform and relatively broad. Dorsal cymbial apophysis sharply spine-like and short. Tegulum broad, prolaterally and retrolaterally protruded. Terminal apophysis with a groove, arising from antero-retrolateral part of tegulum, strongly sclerotized, triangular, bearing scale-like serrations apically. Embolus slender, with a flattened discoid base, curved medially in its mid-proximal portion, gradually tapering distally, and terminating in an apical half-coil around the margin of the terminal apophysis.</p><p><bold>Female</bold> (paratype, Sal-412). Habitus as in Fig. <xref ref-type="fig" rid="F12">12A, B</xref>. As in male, except as noted. Total length 3.97. Carapace 1.81 long, 1.24 wide. Eye sizes and interdistances: <abbrev xmlns:xlink="http://www.w3.org/1999/xlink" xlink:title="anterior median eye" id="ABBRID0EOMBG" xlink:type="simple">AME</abbrev> 0.32, <abbrev xmlns:xlink="http://www.w3.org/1999/xlink" xlink:title="anterior lateral eye" id="ABBRID0ESMBG" xlink:type="simple">ALE</abbrev> 0.22, <abbrev xmlns:xlink="http://www.w3.org/1999/xlink" xlink:title="posterior median eye" id="ABBRID0EWMBG" xlink:type="simple">PME</abbrev> 0.07, <abbrev xmlns:xlink="http://www.w3.org/1999/xlink" xlink:title="posterior lateral eye" id="ABBRID0E1MBG" xlink:type="simple">PLE</abbrev> 0.22, <abbrev xmlns:xlink="http://www.w3.org/1999/xlink" xlink:title="anterior median eye" id="ABBRID0E5MBG" xlink:type="simple">AME</abbrev>–<abbrev xmlns:xlink="http://www.w3.org/1999/xlink" xlink:title="anterior median eye" id="ABBRID0ECNBG" xlink:type="simple">AME</abbrev> 0.11, <abbrev xmlns:xlink="http://www.w3.org/1999/xlink" xlink:title="anterior median eye" id="ABBRID0EGNBG" xlink:type="simple">AME</abbrev>–<abbrev xmlns:xlink="http://www.w3.org/1999/xlink" xlink:title="anterior lateral eye" id="ABBRID0EKNBG" xlink:type="simple">ALE</abbrev> 0.07, <abbrev xmlns:xlink="http://www.w3.org/1999/xlink" xlink:title="posterior median eye" id="ABBRID0EONBG" xlink:type="simple">PME</abbrev>–<abbrev xmlns:xlink="http://www.w3.org/1999/xlink" xlink:title="posterior median eye" id="ABBRID0ESNBG" xlink:type="simple">PME</abbrev> 1.00, <abbrev xmlns:xlink="http://www.w3.org/1999/xlink" xlink:title="posterior median eye" id="ABBRID0EWNBG" xlink:type="simple">PME</abbrev>–<abbrev xmlns:xlink="http://www.w3.org/1999/xlink" xlink:title="posterior lateral eye" id="ABBRID0E1NBG" xlink:type="simple">PLE</abbrev> 0.33, <abbrev xmlns:xlink="http://www.w3.org/1999/xlink" xlink:title="anterior median eye" id="ABBRID0E5NBG" xlink:type="simple">AME</abbrev>–<abbrev xmlns:xlink="http://www.w3.org/1999/xlink" xlink:title="posterior median eye" id="ABBRID0ECOBG" xlink:type="simple">PME</abbrev> 0.43, <abbrev xmlns:xlink="http://www.w3.org/1999/xlink" xlink:title="anterior median eye" id="ABBRID0EGOBG" xlink:type="simple">AME</abbrev>–<abbrev xmlns:xlink="http://www.w3.org/1999/xlink" xlink:title="posterior lateral eye" id="ABBRID0EKOBG" xlink:type="simple">PLE</abbrev> 0.82, <abbrev xmlns:xlink="http://www.w3.org/1999/xlink" xlink:title="anterior lateral eye" id="ABBRID0EOOBG" xlink:type="simple">ALE</abbrev>–<abbrev xmlns:xlink="http://www.w3.org/1999/xlink" xlink:title="anterior lateral eye" id="ABBRID0ESOBG" xlink:type="simple">ALE</abbrev> 0.78, <abbrev xmlns:xlink="http://www.w3.org/1999/xlink" xlink:title="posterior lateral eye" id="ABBRID0EWOBG" xlink:type="simple">PLE</abbrev>–<abbrev xmlns:xlink="http://www.w3.org/1999/xlink" xlink:title="posterior lateral eye" id="ABBRID0E1OBG" xlink:type="simple">PLE</abbrev> 1.08, <abbrev xmlns:xlink="http://www.w3.org/1999/xlink" xlink:title="anterior lateral eye" id="ABBRID0E5OBG" xlink:type="simple">ALE</abbrev>–<abbrev xmlns:xlink="http://www.w3.org/1999/xlink" xlink:title="posterior lateral eye" id="ABBRID0ECPBG" xlink:type="simple">PLE</abbrev> 0.71. <abbrev xmlns:xlink="http://www.w3.org/1999/xlink" xlink:title="median ocular area" id="ABBRID0EGPBG" xlink:type="simple">MOA</abbrev>: 0.66 long; 0.72 anterior width, 1.10 posterior width. Sternum (Fig. <xref ref-type="fig" rid="F12">12B</xref>) oval-shaped, longer than wide, anterior margin subarcuate. Leg measurements: I 3.88 (1.22, 0.83, 0.95, 0.47, 0.41); II 2.86 (0.85, 0.48, 0.63, 0.55, 0.35); III 2.91 (0.91, 0.44, 0.69, 0.52, 0.35); IV 4.36 (1.21, 0.60, 1.06, 0.98, 0.51). Femur width: I 0.41; II 0.24; III 0.25; IV 0.30. Leg spination: I <abbrev xmlns:xlink="http://www.w3.org/1999/xlink" xlink:title="tibia" id="ABBRID0EOPBG" xlink:type="simple">ti</abbrev> pv1-3-1, rv1-3-1; <abbrev xmlns:xlink="http://www.w3.org/1999/xlink" xlink:title="metatarsus" id="ABBRID0ESPBG" xlink:type="simple">met</abbrev> pv1-0-1, rv1-0-1. Pedicel 0.03. Abdomen 2.13 long, 1.29 wide.</p><p><bold><italic>Coloration</italic></bold> (Fig. <xref ref-type="fig" rid="F12">12A, B</xref>). Abdomen yellowish-brown to dark brown, dorsally with two pairs of yellowish longitudinal stripes laterally along the midline; venter smooth, pale yellow, with two broad longitudinal brown bands merged together caudally.</p><p><bold><italic>Epigyne</italic></bold> (Fig. <xref ref-type="fig" rid="F12">12C, D</xref>). Epigynal plate hexagonal. Median septum broad, trapezoidal. Atrial rim located along front margin of epigyne, slightly straight. Copulatory openings slit-like, located anterolaterally. Copulatory ducts, anterior part membranous and narrow, medial part membranous, broad and flattened, posterior part tube-shaped, shorter than spermathecae. Glandular appendages long, near the posterior copulatory ducts, approximately as long as 2/3 length of spermathecae. Spermathecae elongated oval, closely touching each other. Fertilization ducts relatively short, nearly as long as 1/2 length of spermathecae, directed laterally.</p></tp:treatment-sec><tp:treatment-sec sec-type="distribution" id="SECID0EMQBG"><title>Distribution.</title><p>Known only from the type locality in Sichuan Province, China (Fig. <xref ref-type="fig" rid="F16">16</xref>).</p></tp:treatment-sec><tp:treatment-sec sec-type="etymology" id="SECID0EWQBG"><title>Etymology.</title><p>The name is taken from the type locality, noun in apposition.</p></tp:treatment-sec><tp:treatment-sec><!--Section generated to contain objects referenced in tp:taxon-treatment.--><fig id="F16" position="float" orientation="portrait"><object-id xmlns:xlink="http://www.w3.org/1999/xlink" content-type="doi" xlink:type="simple">10.3897/zookeys.1245.154908.figure16</object-id><object-id xmlns:xlink="http://www.w3.org/1999/xlink" content-type="arpha" xlink:type="simple">80B76D88-1067-5B00-BFD0-5532502D8383</object-id><label>Figure 16.</label><caption><p>Collection sites of <italic><tp:taxon-name><tp:taxon-name-part taxon-name-part-type="genus" reg="Synagelides">Synagelides</tp:taxon-name-part><tp:taxon-name-part taxon-name-part-type="species" reg="dajueshan">dajueshan</tp:taxon-name-part></tp:taxon-name></italic> sp. nov. (red circle), <italic><tp:taxon-name><tp:taxon-name-part taxon-name-part-type="genus" reg="Synagelides">S.</tp:taxon-name-part><tp:taxon-name-part taxon-name-part-type="species" reg="guangfeng">guangfeng</tp:taxon-name-part></tp:taxon-name></italic> sp. nov. (green triangle), <italic><tp:taxon-name><tp:taxon-name-part taxon-name-part-type="genus" reg="Synagelides">S.</tp:taxon-name-part><tp:taxon-name-part taxon-name-part-type="species" reg="himalaicus">himalaicus</tp:taxon-name-part></tp:taxon-name></italic> Bohdanowicz, 1987 (black rhombus), <italic><tp:taxon-name><tp:taxon-name-part taxon-name-part-type="genus" reg="Synagelides">S.</tp:taxon-name-part><tp:taxon-name-part taxon-name-part-type="species" reg="kangding">kangding</tp:taxon-name-part></tp:taxon-name></italic> sp. nov. (blue square), and <italic><tp:taxon-name><tp:taxon-name-part taxon-name-part-type="genus" reg="Synagelides">S.</tp:taxon-name-part><tp:taxon-name-part taxon-name-part-type="species" reg="wuyuan">wuyuan</tp:taxon-name-part></tp:taxon-name></italic> sp. nov. (purple star) in China.</p></caption><graphic xmlns:xlink="http://www.w3.org/1999/xlink" xlink:href="zookeys-1245-243_article-154908__-g016.jpg" position="float" orientation="portrait" xlink:type="simple" id="oo_1374156.jpg"><uri content-type="original_file" xlink:type="simple">https://binary.pensoft.net/fig/1374156</uri></graphic></fig></tp:treatment-sec><ref-list><ref id="B10"><mixed-citation xmlns:xlink="http://www.w3.org/1999/xlink" xlink:type="simple"><person-group><name name-style="western"><surname>Omelko</surname><given-names>MM</given-names></name><name name-style="western"><surname>Fomichev</surname><given-names>AA</given-names></name></person-group> (<year>2021</year>) <article-title>On two closely related species of <italic><tp:taxon-name><tp:taxon-name-part taxon-name-part-type="genus">Synagelides</tp:taxon-name-part></tp:taxon-name></italic> Strand, 1906 (<tp:taxon-name><tp:taxon-name-part taxon-name-part-type="order">Aranei</tp:taxon-name-part></tp:taxon-name>: <tp:taxon-name><tp:taxon-name-part taxon-name-part-type="family">Salticidae</tp:taxon-name-part></tp:taxon-name>) from the Eastern Palaearctic.</article-title><source><tp:taxon-name><tp:taxon-name-part taxon-name-part-type="phylum">Arthropoda</tp:taxon-name-part></tp:taxon-name> Selecta</source><volume>30</volume>(<issue>1</issue>): <fpage>95</fpage>–<lpage>104</lpage>. <ext-link xlink:href="10.15298/arthsel.30.1.08" ext-link-type="doi" xlink:type="simple">https://doi.org/10.15298/arthsel.30.1.08</ext-link></mixed-citation></ref><ref id="B4"><mixed-citation xmlns:xlink="http://www.w3.org/1999/xlink" xlink:type="simple"><person-group><name name-style="western"><surname>Li</surname><given-names>B</given-names></name><name name-style="western"><surname>Wang</surname><given-names>C</given-names></name><name name-style="western"><surname>Peng</surname><given-names>XJ</given-names></name></person-group> (<year>2021</year>) <article-title>Four new species of the spider genus <italic><tp:taxon-name><tp:taxon-name-part taxon-name-part-type="genus">Synagelides</tp:taxon-name-part></tp:taxon-name></italic> Strand, 1906 from south China (<tp:taxon-name><tp:taxon-name-part taxon-name-part-type="order">Araneae</tp:taxon-name-part></tp:taxon-name>, <tp:taxon-name><tp:taxon-name-part taxon-name-part-type="family">Salticidae</tp:taxon-name-part></tp:taxon-name>).</article-title><source>ZooKeys</source><volume>1074</volume>: <fpage>175</fpage>–<lpage>189</lpage>. <ext-link xlink:href="10.3897/zookeys.1074.72823" ext-link-type="doi" xlink:type="simple">https://doi.org/10.3897/zookeys.1074.72823</ext-link></mixed-citation></ref></ref-list></tp:taxon-treatment>
