# Supplementary material for: ﻿Four new species and a new record of Synagelides Strand, 1906 (Araneae, Salticidae) from China
Source: Zookeys. 2025 Jul 15;1245:243–67. doi: 10.3897/zookeys.1245.154908 (PMC12284581; doi:10.3897/zookeys.1245.154908)
Supplement: XML Treatment for Synagelides wuyuan [file zookeys.1245.154908-treatment5.xml]

<!DOCTYPE tp:taxon-treatment
  PUBLIC "-//TaxonX//DTD Taxonomic Treatment Publishing DTD v0 20100105//EN" "tax-treatment-NSO.dtd">
<tp:taxon-treatment xmlns:tp="http://www.plazi.org/taxpub"><tp:treatment-meta><kwd-group><label>Taxon classification</label><kwd>
                <named-content content-type="kingdom">Animalia</named-content>
              </kwd><kwd>
                <named-content content-type="order">Araneae</named-content>
              </kwd><kwd>
                <named-content content-type="family">Salticidae</named-content>
              </kwd></kwd-group><mixed-citation publication-type="journal"><person-group><name><surname>Liu</surname><given-names>Bin-Lu</given-names></name><name><surname>Ning</surname><given-names>Xiao-Qi</given-names></name><name><surname>Huang</surname><given-names>Shi-Hui</given-names></name><name><surname>Yao</surname><given-names>Yan-Bin</given-names></name><name><surname>Lin</surname><given-names>Chang-Yong</given-names></name><name><surname>Yang</surname><given-names>Jun</given-names></name><name><surname>Liu</surname><given-names>Ke-Ke</given-names></name></person-group><article-title>﻿Four new species and a new record of <italic><tp:taxon-name><tp:taxon-name-part taxon-name-part-type="genus" reg="Synagelides">Synagelides</tp:taxon-name-part></tp:taxon-name></italic> Strand, 1906 (<tp:taxon-name><tp:taxon-name-part taxon-name-part-type="order">Araneae</tp:taxon-name-part></tp:taxon-name>, <tp:taxon-name><tp:taxon-name-part taxon-name-part-type="family">Salticidae</tp:taxon-name-part></tp:taxon-name>) from China</article-title><source>Zookeys</source><day>15</day><month>07</month><year>2025</year><volume>1245</volume><fpage>243</fpage><lpage>267</lpage><pub-id pub-id-type="doi">10.3897/zookeys.1245.154908</pub-id></mixed-citation></tp:treatment-meta><tp:nomenclature><label>﻿</label><tp:taxon-name>
              <object-id xmlns:xlink="http://www.w3.org/1999/xlink" content-type="arpha" xlink:type="simple">C5961773-1357-5930-9277-35AC5ADBB910</object-id>
              <tp:taxon-name-part taxon-name-part-type="genus" reg="Synagelides">Synagelides</tp:taxon-name-part>
              <tp:taxon-name-part taxon-name-part-type="species" reg="wuyuan">wuyuan</tp:taxon-name-part>
              <object-id xmlns:xlink="http://www.w3.org/1999/xlink" content-type="zoobank" xlink:type="simple">https://zoobank.org/08E30534-2CFA-43CD-B587-BC4E2E344253</object-id>
            </tp:taxon-name><tp:taxon-authority>K. K. Liu</tp:taxon-authority><tp:taxon-status xmlns:xlink="http://www.w3.org/1999/xlink" xlink:type="simple">sp. nov.</tp:taxon-status><xref ref-type="fig" rid="F13">Figs 13</xref><xref ref-type="fig" rid="F14">, 14</xref><xref ref-type="fig" rid="F15">, 15</xref></tp:nomenclature><tp:treatment-sec sec-type="material" id="SECID0ESSBG"><title>Material examined.</title><p><bold><italic>Holotype</italic></bold> • 1 ♂ (Sal-413, <abbrev xmlns:xlink="http://www.w3.org/1999/xlink" xlink:title="Animal Specimen Museum, College of Life Science, Jinggangshan University" id="ABBRID0E4SBG" xlink:type="simple">ASM-JGSU</abbrev>), <named-content xmlns:xlink="http://www.w3.org/1999/xlink" content-type="dwc:verbatimCoordinates" xlink:type="simple"><named-content content-type="geo-json" specific-use="{&#34;type&#34;:&#34;Point&#34;,&#34;coordinates&#34;:[117.739936,29.526806]}" id="NCID0EETBG" xlink:type="simple">29°31'36.50"N, 117°44'23.77"E</named-content></named-content>, 720 m a.s.l., Konghou Bridge, Dazhangshan Township, Wuyuan Forest Birds National Nature Reserve, Wuyuan County, Shangrao City, Jiangxi Province, China, 2 March 2025, Z. Jiang, B. Liu &amp; Z. Wang leg. <bold><italic>Paratypes</italic></bold> • 1 ♂ 3 ♀ (Sal-413, <abbrev xmlns:xlink="http://www.w3.org/1999/xlink" xlink:title="Animal Specimen Museum, College of Life Science, Jinggangshan University" id="ABBRID0EMTBG" xlink:type="simple">ASM-JGSU</abbrev>), same data as holotype; • 1 ♂ (Sal-413, <abbrev xmlns:xlink="http://www.w3.org/1999/xlink" xlink:title="Animal Specimen Museum, College of Life Science, Jinggangshan University" id="ABBRID0EQTBG" xlink:type="simple">ASM-JGSU</abbrev>), <named-content xmlns:xlink="http://www.w3.org/1999/xlink" content-type="dwc:verbatimCoordinates" xlink:type="simple"><named-content content-type="geo-json" specific-use="{&#34;type&#34;:&#34;Point&#34;,&#34;coordinates&#34;:[117.745308,29.538400]}" id="NCID0EXTBG" xlink:type="simple">29°32'18.24"N, 117°44'43.11"E</named-content></named-content>, 909 m a.s.l., Zhangshan Village, 2 March 2025, other data same as previous.</p></tp:treatment-sec><tp:treatment-sec sec-type="diagnosis" id="SECID0E3TBG"><title>Diagnosis.</title><p>The male of this species is similar to that of <italic><tp:taxon-name><tp:taxon-name-part taxon-name-part-type="genus" reg="Synagelides">Synagelides</tp:taxon-name-part><tp:taxon-name-part taxon-name-part-type="species" reg="subagoriformis">subagoriformis</tp:taxon-name-part></tp:taxon-name></italic> Li, Wang &amp; Peng, 2021 in having flattened discoid embolus and digitiform retrolateral tibial apophysis, but can be distinguished by the abdomen bearing two distinct white stripes (vs one); the postero-prolateral cymbial apophysis very large, horn-like (vs relatively small and pointed); the dorsal cymbial apophysis finger-like and blunt (vs subtriangular and sharp); and the retrolateral tibial apophysis bearing a tibial spine positioned medially (vs lacking) with considerable separation from the dorso-prolateral tibial apophysis (vs closely approximated) (Figs <xref ref-type="fig" rid="F13">13A–G</xref>, <xref ref-type="fig" rid="F14">14</xref> cf. <xref ref-type="bibr" rid="B4">Li et al. 2021</xref>: 182, figs 4A–D, 5D, E). The female resembles <italic><tp:taxon-name><tp:taxon-name-part taxon-name-part-type="genus" reg="Synagelides">S.</tp:taxon-name-part><tp:taxon-name-part taxon-name-part-type="species" reg="serratus">serratus</tp:taxon-name-part></tp:taxon-name></italic> Liu, 2022 in having a broadly bell-shaped epigynal hood and the ear-shaped atrial rim, but differ by the black body coloration (vs pale yellow); the narrower epigynal atrium (vs broader), the anteriorly projecting copulatory ducts (vs normally curved); spermathecae dagger-shaped (vs oval and short glandular appendages); and glandular appendages very long, longer than 3/4 length of spermathecae (vs nearly 1/2 length of spermathecae) (Fig. <xref ref-type="fig" rid="F15">15A–D</xref> cf. <xref ref-type="bibr" rid="B6">Liu et al. 2022</xref>: 60, fig. 8A–D).</p><fig id="F13" position="float" orientation="portrait"><object-id xmlns:xlink="http://www.w3.org/1999/xlink" content-type="doi" xlink:type="simple">10.3897/zookeys.1245.154908.figure13</object-id><object-id xmlns:xlink="http://www.w3.org/1999/xlink" content-type="arpha" xlink:type="simple">51186776-5FF5-58E2-9291-D354E5011410</object-id><label>Figure 13.</label><caption><p><italic><tp:taxon-name><tp:taxon-name-part taxon-name-part-type="genus" reg="Synagelides">Synagelides</tp:taxon-name-part><tp:taxon-name-part taxon-name-part-type="species" reg="wuyuan">wuyuan</tp:taxon-name-part></tp:taxon-name></italic> sp. nov., male holotype. <bold>A.</bold> Habitus, dorsal view; <bold>B.</bold> Same, ventral view; <bold>C.</bold> Palp, prolateral view; <bold>D.</bold> Same, ventral view; <bold>E.</bold> Same, retrolateral view, slightly dorsal; <bold>F.</bold> Same, retrolateral view; <bold>G.</bold> Same, dorsal view. Abbreviations: <abbrev xmlns:xlink="http://www.w3.org/1999/xlink" xlink:title="dorsal cymbial apophysis" id="ABBRID0ENWBG" xlink:type="simple">DCA</abbrev> – dorsal cymbial apophysis, <abbrev xmlns:xlink="http://www.w3.org/1999/xlink" xlink:title="dorso-prolateral tibial apophysis" id="ABBRID0ERWBG" xlink:type="simple">DTA</abbrev> – dorso-prolateral tibial apophysis, <abbrev xmlns:xlink="http://www.w3.org/1999/xlink" xlink:title="embolus" id="ABBRID0EVWBG" xlink:type="simple">Em</abbrev> – embolus, <abbrev xmlns:xlink="http://www.w3.org/1999/xlink" xlink:title="postero-prolateral cymbial apophysis" id="ABBRID0EZWBG" xlink:type="simple">PCA</abbrev> – postero-prolateral cymbial apophysis, <abbrev xmlns:xlink="http://www.w3.org/1999/xlink" xlink:title="postero-retrolateral cymbial apophysis" id="ABBRID0E4WBG" xlink:type="simple">RCA</abbrev> – postero-retrolateral cymbial apophysis, <abbrev xmlns:xlink="http://www.w3.org/1999/xlink" xlink:title="retrolateral tibial apophysis" id="ABBRID0EBXBG" xlink:type="simple">RTA</abbrev> – retrolateral tibial apophysis, <abbrev xmlns:xlink="http://www.w3.org/1999/xlink" xlink:title="terminal apophysis" id="ABBRID0EFXBG" xlink:type="simple">TA</abbrev> – terminal apophysis, <abbrev xmlns:xlink="http://www.w3.org/1999/xlink" xlink:title="tibial spine" id="ABBRID0EJXBG" xlink:type="simple">TS</abbrev> – tibial spine, <abbrev xmlns:xlink="http://www.w3.org/1999/xlink" xlink:title="ventral femoral apophysis" id="ABBRID0ENXBG" xlink:type="simple">VFA</abbrev> – ventral femoral apophysis. Scale bars: 0.5 mm (<bold>A, B</bold>); 0.2 mm (<bold>C–G</bold>).</p></caption><graphic xmlns:xlink="http://www.w3.org/1999/xlink" xlink:href="zookeys-1245-243_article-154908__-g013.jpg" position="float" orientation="portrait" xlink:type="simple" id="oo_1374153.jpg"><uri content-type="original_file" xlink:type="simple">https://binary.pensoft.net/fig/1374153</uri></graphic></fig><fig id="F14" position="float" orientation="portrait"><object-id xmlns:xlink="http://www.w3.org/1999/xlink" content-type="doi" xlink:type="simple">10.3897/zookeys.1245.154908.figure14</object-id><object-id xmlns:xlink="http://www.w3.org/1999/xlink" content-type="arpha" xlink:type="simple">6EA5B834-A60A-5B4C-A3CF-55043209D1B2</object-id><label>Figure 14.</label><caption><p><italic><tp:taxon-name><tp:taxon-name-part taxon-name-part-type="genus" reg="Synagelides">Synagelides</tp:taxon-name-part><tp:taxon-name-part taxon-name-part-type="species" reg="wuyuan">wuyuan</tp:taxon-name-part></tp:taxon-name></italic> sp. nov., <abbrev xmlns:xlink="http://www.w3.org/1999/xlink" xlink:title="scanning electron microscopy" id="ABBRID0ENYBG" xlink:type="simple">SEM</abbrev> images of the paratype male palps. <bold>A.</bold> Left palp, detail of terminal apophysis; <bold>B.</bold> Right palp, detail of retrolateral tibial apophysis and tibial spine; <bold>C.</bold> Same, detail of embolus. Abbreviations: <abbrev xmlns:xlink="http://www.w3.org/1999/xlink" xlink:title="dorso-prolateral tibial apophysis" id="ABBRID0EXYBG" xlink:type="simple">DTA</abbrev> – dorso-prolateral tibial apophysis, <abbrev xmlns:xlink="http://www.w3.org/1999/xlink" xlink:title="embolus" id="ABBRID0E2YBG" xlink:type="simple">Em</abbrev> – embolus, <abbrev xmlns:xlink="http://www.w3.org/1999/xlink" xlink:title="retrolateral tibial apophysis" id="ABBRID0E6YBG" xlink:type="simple">RTA</abbrev> – retrolateral tibial apophysis, <abbrev xmlns:xlink="http://www.w3.org/1999/xlink" xlink:title="scale-like serrations" id="ABBRID0EDZBG" xlink:type="simple">SS</abbrev> – scale-like serrations, <abbrev xmlns:xlink="http://www.w3.org/1999/xlink" xlink:title="tibial spine" id="ABBRID0EHZBG" xlink:type="simple">TS</abbrev> – tibial spine, <abbrev xmlns:xlink="http://www.w3.org/1999/xlink" xlink:title="terminal apophysis" id="ABBRID0ELZBG" xlink:type="simple">TA</abbrev> – terminal apophysis. Scale bars: 20 μm (<bold>A, B</bold>); 10 μm (<bold>C</bold>).</p></caption><graphic xmlns:xlink="http://www.w3.org/1999/xlink" xlink:href="zookeys-1245-243_article-154908__-g014.jpg" position="float" orientation="portrait" xlink:type="simple" id="oo_1374154.jpg"><uri content-type="original_file" xlink:type="simple">https://binary.pensoft.net/fig/1374154</uri></graphic></fig><fig id="F15" position="float" orientation="portrait"><object-id xmlns:xlink="http://www.w3.org/1999/xlink" content-type="doi" xlink:type="simple">10.3897/zookeys.1245.154908.figure15</object-id><object-id xmlns:xlink="http://www.w3.org/1999/xlink" content-type="arpha" xlink:type="simple">43AE2221-A35C-5EDA-8B21-0B06D4623380</object-id><label>Figure 15.</label><caption><p><italic><tp:taxon-name><tp:taxon-name-part taxon-name-part-type="genus" reg="Synagelides">Synagelides</tp:taxon-name-part><tp:taxon-name-part taxon-name-part-type="species" reg="wuyuan">wuyuan</tp:taxon-name-part></tp:taxon-name></italic> sp. nov., female paratype. <bold>A.</bold> Habitus, dorsal view; <bold>B.</bold> Same, ventral view; <bold>C.</bold> Epigyne, ventral view; <bold>D.</bold> Same, dorsal view. Abbreviations: <abbrev xmlns:xlink="http://www.w3.org/1999/xlink" xlink:title="atrial rim" id="ABBRID0ET1BG" xlink:type="simple">AR</abbrev> – atrial rim, <abbrev xmlns:xlink="http://www.w3.org/1999/xlink" xlink:title="atrium" id="ABBRID0EX1BG" xlink:type="simple">At</abbrev> – atrium, <abbrev xmlns:xlink="http://www.w3.org/1999/xlink" xlink:title="copulatory duct" id="ABBRID0E21BG" xlink:type="simple">CD</abbrev> – copulatory duct, <abbrev xmlns:xlink="http://www.w3.org/1999/xlink" xlink:title="copulatory opening" id="ABBRID0E61BG" xlink:type="simple">CO</abbrev> – copulatory opening, <abbrev xmlns:xlink="http://www.w3.org/1999/xlink" xlink:title="epigynal hood" id="ABBRID0ED2BG" xlink:type="simple">EH</abbrev> – epigynal hood, <abbrev xmlns:xlink="http://www.w3.org/1999/xlink" xlink:title="fertilization duct" id="ABBRID0EH2BG" xlink:type="simple">FD</abbrev> – fertilization duct, <abbrev xmlns:xlink="http://www.w3.org/1999/xlink" xlink:title="glandular appendage" id="ABBRID0EL2BG" xlink:type="simple">GA</abbrev> – glandular appendage, <abbrev xmlns:xlink="http://www.w3.org/1999/xlink" xlink:title="median septum" id="ABBRID0EP2BG" xlink:type="simple">MS</abbrev> – median septum, <abbrev xmlns:xlink="http://www.w3.org/1999/xlink" xlink:title="spermatheca" id="ABBRID0ET2BG" xlink:type="simple">Spe</abbrev> – spermatheca. Scale bars: 0.5 mm (<bold>A, B</bold>), 0.2 mm (<bold>C, D</bold>).</p></caption><graphic xmlns:xlink="http://www.w3.org/1999/xlink" xlink:href="zookeys-1245-243_article-154908__-g015.jpg" position="float" orientation="portrait" xlink:type="simple" id="oo_1374155.jpg"><uri content-type="original_file" xlink:type="simple">https://binary.pensoft.net/fig/1374155</uri></graphic></fig></tp:treatment-sec><tp:treatment-sec sec-type="description" id="SECID0EA3BG"><title>Description.</title><p><bold>Male</bold> (holotype, Sal-413). Habitus as in Fig. <xref ref-type="fig" rid="F13">13A, B</xref>. Total length 3.03. Carapace 1.56 long, 1.09 wide. Eye sizes and interdistances: <abbrev xmlns:xlink="http://www.w3.org/1999/xlink" xlink:title="anterior median eye" id="ABBRID0EM3BG" xlink:type="simple">AME</abbrev> 0.31, <abbrev xmlns:xlink="http://www.w3.org/1999/xlink" xlink:title="anterior lateral eye" id="ABBRID0EQ3BG" xlink:type="simple">ALE</abbrev> 0.20, <abbrev xmlns:xlink="http://www.w3.org/1999/xlink" xlink:title="posterior median eye" id="ABBRID0EU3BG" xlink:type="simple">PME</abbrev> 0.07, <abbrev xmlns:xlink="http://www.w3.org/1999/xlink" xlink:title="posterior lateral eye" id="ABBRID0EY3BG" xlink:type="simple">PLE</abbrev> 0.21, <abbrev xmlns:xlink="http://www.w3.org/1999/xlink" xlink:title="anterior median eye" id="ABBRID0E33BG" xlink:type="simple">AME</abbrev>–<abbrev xmlns:xlink="http://www.w3.org/1999/xlink" xlink:title="anterior median eye" id="ABBRID0EA4BG" xlink:type="simple">AME</abbrev> 0.07, <abbrev xmlns:xlink="http://www.w3.org/1999/xlink" xlink:title="anterior median eye" id="ABBRID0EE4BG" xlink:type="simple">AME</abbrev>–<abbrev xmlns:xlink="http://www.w3.org/1999/xlink" xlink:title="anterior lateral eye" id="ABBRID0EI4BG" xlink:type="simple">ALE</abbrev> 0.06, <abbrev xmlns:xlink="http://www.w3.org/1999/xlink" xlink:title="posterior median eye" id="ABBRID0EM4BG" xlink:type="simple">PME</abbrev>–<abbrev xmlns:xlink="http://www.w3.org/1999/xlink" xlink:title="posterior median eye" id="ABBRID0EQ4BG" xlink:type="simple">PME</abbrev> 0.89, <abbrev xmlns:xlink="http://www.w3.org/1999/xlink" xlink:title="posterior median eye" id="ABBRID0EU4BG" xlink:type="simple">PME</abbrev>–<abbrev xmlns:xlink="http://www.w3.org/1999/xlink" xlink:title="posterior lateral eye" id="ABBRID0EY4BG" xlink:type="simple">PLE</abbrev> 0.27, <abbrev xmlns:xlink="http://www.w3.org/1999/xlink" xlink:title="anterior median eye" id="ABBRID0E34BG" xlink:type="simple">AME</abbrev>–<abbrev xmlns:xlink="http://www.w3.org/1999/xlink" xlink:title="posterior median eye" id="ABBRID0EA5BG" xlink:type="simple">PME</abbrev> 0.40, <abbrev xmlns:xlink="http://www.w3.org/1999/xlink" xlink:title="anterior median eye" id="ABBRID0EE5BG" xlink:type="simple">AME</abbrev>–<abbrev xmlns:xlink="http://www.w3.org/1999/xlink" xlink:title="posterior lateral eye" id="ABBRID0EI5BG" xlink:type="simple">PLE</abbrev> 0.72, <abbrev xmlns:xlink="http://www.w3.org/1999/xlink" xlink:title="anterior lateral eye" id="ABBRID0EM5BG" xlink:type="simple">ALE</abbrev>–<abbrev xmlns:xlink="http://www.w3.org/1999/xlink" xlink:title="anterior lateral eye" id="ABBRID0EQ5BG" xlink:type="simple">ALE</abbrev> 0.71, <abbrev xmlns:xlink="http://www.w3.org/1999/xlink" xlink:title="posterior lateral eye" id="ABBRID0EU5BG" xlink:type="simple">PLE</abbrev>–<abbrev xmlns:xlink="http://www.w3.org/1999/xlink" xlink:title="posterior lateral eye" id="ABBRID0EY5BG" xlink:type="simple">PLE</abbrev> 0.92, <abbrev xmlns:xlink="http://www.w3.org/1999/xlink" xlink:title="anterior lateral eye" id="ABBRID0E35BG" xlink:type="simple">ALE</abbrev>–<abbrev xmlns:xlink="http://www.w3.org/1999/xlink" xlink:title="posterior lateral eye" id="ABBRID0EA6BG" xlink:type="simple">PLE</abbrev> 0.59. <abbrev xmlns:xlink="http://www.w3.org/1999/xlink" xlink:title="median ocular area" id="ABBRID0EE6BG" xlink:type="simple">MOA</abbrev> length 0.63, anterior width 0.67, posterior width 0.97. Chelicerae (Fig. <xref ref-type="fig" rid="F13">13B</xref>) with two promarginal teeth (proximal larger) and one bifurcated plate-shaped retromarginal tooth. Sternum (Fig. <xref ref-type="fig" rid="F13">13B</xref>) oval-shaped, longer than wide, anterior margin nearly arcuate. Leg measurements: I 3.15 (0.98, 0.70, 0.77, 0.41, 0.29), II 2.24 (0.64, 0.38, 0.45, 0.45, 0.32), III 2.31 (0.69, 0.30, 0.46, 0.58, 0.28), IV 3.16 (0.91, 0.45, 0.70, 0.78, 0.32). Femur width: I 0.36; II 0.22; III 0.21; IV 0.28. Leg spination: I <abbrev xmlns:xlink="http://www.w3.org/1999/xlink" xlink:title="tibia" id="ABBRID0EQ6BG" xlink:type="simple">ti</abbrev><abbrev xmlns:xlink="http://www.w3.org/1999/xlink" xlink:title="proventral" id="ABBRID0EU6BG" xlink:type="simple">pv</abbrev> 1-3-1, <abbrev xmlns:xlink="http://www.w3.org/1999/xlink" xlink:title="retroventral" id="ABBRID0EY6BG" xlink:type="simple">rv</abbrev> 1-3-1; <abbrev xmlns:xlink="http://www.w3.org/1999/xlink" xlink:title="metatarsus" id="ABBRID0E36BG" xlink:type="simple">met</abbrev><abbrev xmlns:xlink="http://www.w3.org/1999/xlink" xlink:title="proventral" id="ABBRID0EBAAI" xlink:type="simple">pv</abbrev> 1-0-1, <abbrev xmlns:xlink="http://www.w3.org/1999/xlink" xlink:title="retroventral" id="ABBRID0EFAAI" xlink:type="simple">rv</abbrev> 1-0-1. Pedicel 0.05. Abdomen 1.65 long, 1.08 wide.</p><p><bold><italic>Coloration</italic></bold> (Fig. <xref ref-type="fig" rid="F13">13A, B</xref>). Carapace reddish-brown to dark brown dorsally. Eye bases surrounded by black pigment. Fovea distinct, followed by several radial rows of punctate striae. Chelicerae reddish-brown. Endites yellow to yellow brown. Labium yellowish to dark brown. Sternum reddish-brown to dark brown, mottled. Legs yellow to dark-brown to reddish-brown. Abdomen dorsally with a pair of distinct yellow sigilla in anterior half and two broad white transverse stripes medially; venter with a V-shaped dark brown stripe. Spinnerets dark brown, mottled.</p><p><bold><italic>Palp</italic></bold> (Figs <xref ref-type="fig" rid="F13">13C–G</xref>, <xref ref-type="fig" rid="F14">14</xref>). Femur with a strongly sharp tooth-like ventral apophysis, longer than femoral width. Patella swollen, with a length–width ratio of ca 1.63. Retrolateral tibial apophysis digitiform, blunt, with a tibial spine positioned medially. Dorso-retrolateral tibial apophysis horn-like with broad base, pointing at the base of postero-retrolateral cymbial apophysis. Postero-retrolateral cymbial apophysis well-developed and prominent, very broad, directed at the tibial groove. Postero-prolateral cymbial apophysis very large, trifurcate, dorsal one finger-like, directed retrolaterally, the others larger than dorsal. Tegulum broad, with a clear mastoid apophysis directed prolaterally in ventral view. Terminal apophysis strongly sclerotized, V-shaped in ventral view, arising from antero-retrolateral part of tegulum, with little scale-like serrations on anterior surface. Embolus with flattened discoid base, gradually tapering and curving medio-distally, medial part screw-like, sub-apical part turn around margin of terminal apophysis.</p><p><bold>Female</bold> (paratype, Sal-413). Habitus as in Fig. <xref ref-type="fig" rid="F15">15A, B</xref>. As in male, except as noted. Total length 2.78. Carapace 1.38 long, 1.01 wide. Eye sizes and interdistances: <abbrev xmlns:xlink="http://www.w3.org/1999/xlink" xlink:title="anterior median eye" id="ABBRID0ELBAI" xlink:type="simple">AME</abbrev> 0.31, <abbrev xmlns:xlink="http://www.w3.org/1999/xlink" xlink:title="anterior lateral eye" id="ABBRID0EPBAI" xlink:type="simple">ALE</abbrev> 0.18, <abbrev xmlns:xlink="http://www.w3.org/1999/xlink" xlink:title="posterior median eye" id="ABBRID0ETBAI" xlink:type="simple">PME</abbrev> 0.05, <abbrev xmlns:xlink="http://www.w3.org/1999/xlink" xlink:title="posterior lateral eye" id="ABBRID0EXBAI" xlink:type="simple">PLE</abbrev> 0.17, <abbrev xmlns:xlink="http://www.w3.org/1999/xlink" xlink:title="anterior median eye" id="ABBRID0E2BAI" xlink:type="simple">AME</abbrev>–<abbrev xmlns:xlink="http://www.w3.org/1999/xlink" xlink:title="anterior median eye" id="ABBRID0E6BAI" xlink:type="simple">AME</abbrev> 0.03, <abbrev xmlns:xlink="http://www.w3.org/1999/xlink" xlink:title="anterior median eye" id="ABBRID0EDCAI" xlink:type="simple">AME</abbrev>–<abbrev xmlns:xlink="http://www.w3.org/1999/xlink" xlink:title="anterior lateral eye" id="ABBRID0EHCAI" xlink:type="simple">ALE</abbrev> 0.06, <abbrev xmlns:xlink="http://www.w3.org/1999/xlink" xlink:title="posterior median eye" id="ABBRID0ELCAI" xlink:type="simple">PME</abbrev>–<abbrev xmlns:xlink="http://www.w3.org/1999/xlink" xlink:title="posterior median eye" id="ABBRID0EPCAI" xlink:type="simple">PME</abbrev> 0.81, <abbrev xmlns:xlink="http://www.w3.org/1999/xlink" xlink:title="posterior median eye" id="ABBRID0ETCAI" xlink:type="simple">PME</abbrev>–<abbrev xmlns:xlink="http://www.w3.org/1999/xlink" xlink:title="posterior lateral eye" id="ABBRID0EXCAI" xlink:type="simple">PLE</abbrev> 0.25, <abbrev xmlns:xlink="http://www.w3.org/1999/xlink" xlink:title="anterior median eye" id="ABBRID0E2CAI" xlink:type="simple">AME</abbrev>–<abbrev xmlns:xlink="http://www.w3.org/1999/xlink" xlink:title="posterior median eye" id="ABBRID0E6CAI" xlink:type="simple">PME</abbrev> 0.41, <abbrev xmlns:xlink="http://www.w3.org/1999/xlink" xlink:title="anterior median eye" id="ABBRID0EDDAI" xlink:type="simple">AME</abbrev>–<abbrev xmlns:xlink="http://www.w3.org/1999/xlink" xlink:title="posterior lateral eye" id="ABBRID0EHDAI" xlink:type="simple">PLE</abbrev> 0.71, <abbrev xmlns:xlink="http://www.w3.org/1999/xlink" xlink:title="anterior lateral eye" id="ABBRID0ELDAI" xlink:type="simple">ALE</abbrev>–<abbrev xmlns:xlink="http://www.w3.org/1999/xlink" xlink:title="anterior lateral eye" id="ABBRID0EPDAI" xlink:type="simple">ALE</abbrev> 0.67, <abbrev xmlns:xlink="http://www.w3.org/1999/xlink" xlink:title="posterior lateral eye" id="ABBRID0ETDAI" xlink:type="simple">PLE</abbrev>–<abbrev xmlns:xlink="http://www.w3.org/1999/xlink" xlink:title="posterior lateral eye" id="ABBRID0EXDAI" xlink:type="simple">PLE</abbrev> 0.89, <abbrev xmlns:xlink="http://www.w3.org/1999/xlink" xlink:title="anterior lateral eye" id="ABBRID0E2DAI" xlink:type="simple">ALE</abbrev>–<abbrev xmlns:xlink="http://www.w3.org/1999/xlink" xlink:title="posterior lateral eye" id="ABBRID0E6DAI" xlink:type="simple">PLE</abbrev> 0.57. <abbrev xmlns:xlink="http://www.w3.org/1999/xlink" xlink:title="median ocular area" id="ABBRID0EDEAI" xlink:type="simple">MOA</abbrev> length 0.6, anterior width 0.64, posterior width 0.9. Sternum (Fig. <xref ref-type="fig" rid="F15">15B</xref>) shield-shaped, longer than wide, posterior end triangular. Leg measurements: I 3.10 (0.87, 0.53, 0.79, 0.66, 0.25); II 2.02 (0.63, 0.35, 0.42, 0.40, 0.22); III 2.16 (0.65, 0.30, 0.40, 0.53, 0.28); IV 2.24 (0.65, 0.32, 0.45, 0.53, 0.29). Femur width: I 0.34; II 0.18; III 0.19; IV 0.24. Leg spination: I: <abbrev xmlns:xlink="http://www.w3.org/1999/xlink" xlink:title="tibia" id="ABBRID0ELEAI" xlink:type="simple">ti</abbrev><abbrev xmlns:xlink="http://www.w3.org/1999/xlink" xlink:title="proventral" id="ABBRID0EPEAI" xlink:type="simple">pv</abbrev> 1-2-1, <abbrev xmlns:xlink="http://www.w3.org/1999/xlink" xlink:title="retroventral" id="ABBRID0ETEAI" xlink:type="simple">rv</abbrev> 1-2-1; <abbrev xmlns:xlink="http://www.w3.org/1999/xlink" xlink:title="metatarsus" id="ABBRID0EXEAI" xlink:type="simple">met</abbrev><abbrev xmlns:xlink="http://www.w3.org/1999/xlink" xlink:title="proventral" id="ABBRID0E2EAI" xlink:type="simple">pv</abbrev> 1-0-1, <abbrev xmlns:xlink="http://www.w3.org/1999/xlink" xlink:title="retroventral" id="ABBRID0E6EAI" xlink:type="simple">rv</abbrev> 1-0-1. Pedicel 0.08. Abdomen 1.46 long, 0.94 wide.</p><p><bold><italic>Coloration</italic></bold> (Fig. <xref ref-type="fig" rid="F15">15A, B</xref>). Darker than male. Dorsum of abdomen with several faint white stripes; venter smooth, pale yellow.</p><p><bold><italic>Epigyne</italic></bold> (Fig. <xref ref-type="fig" rid="F15">15C, D</xref>). The epigynal plate jar-like, with a broadly bell-shaped epigynal hood. Atrial rim ear-shaped. Atrium ovoid, separated by the median septum. Median septum slit-like, relatively narrow. Copulatory openings posteromedially located, nearly horseshoe-shaped. Copulatory ducts relatively thick and intertwined, with the anterior portions extending from posteromedial to anterolateral part of valve, medial part spiral, posterior part thin and C-shaped. Spermathecae dagger-shaped, large, swollen, closely touching, directed anterolaterally. Glandular appendages very long, longer than 3/4 length of spermathecae. Fertilization ducts relatively broad, nearly as long as 1/3 length of spermathecae, directed anteriorly.</p></tp:treatment-sec><tp:treatment-sec sec-type="distribution" id="SECID0EZFAI"><title>Distribution.</title><p>Known only from the type locality in Jiangxi Province, China (Fig. <xref ref-type="fig" rid="F16">16</xref>).</p><fig id="F16" position="float" orientation="portrait"><object-id xmlns:xlink="http://www.w3.org/1999/xlink" content-type="doi" xlink:type="simple">10.3897/zookeys.1245.154908.figure16</object-id><object-id xmlns:xlink="http://www.w3.org/1999/xlink" content-type="arpha" xlink:type="simple">80B76D88-1067-5B00-BFD0-5532502D8383</object-id><label>Figure 16.</label><caption><p>Collection sites of <italic><tp:taxon-name><tp:taxon-name-part taxon-name-part-type="genus" reg="Synagelides">Synagelides</tp:taxon-name-part><tp:taxon-name-part taxon-name-part-type="species" reg="dajueshan">dajueshan</tp:taxon-name-part></tp:taxon-name></italic> sp. nov. (red circle), <italic><tp:taxon-name><tp:taxon-name-part taxon-name-part-type="genus" reg="Synagelides">S.</tp:taxon-name-part><tp:taxon-name-part taxon-name-part-type="species" reg="guangfeng">guangfeng</tp:taxon-name-part></tp:taxon-name></italic> sp. nov. (green triangle), <italic><tp:taxon-name><tp:taxon-name-part taxon-name-part-type="genus" reg="Synagelides">S.</tp:taxon-name-part><tp:taxon-name-part taxon-name-part-type="species" reg="himalaicus">himalaicus</tp:taxon-name-part></tp:taxon-name></italic> Bohdanowicz, 1987 (black rhombus), <italic><tp:taxon-name><tp:taxon-name-part taxon-name-part-type="genus" reg="Synagelides">S.</tp:taxon-name-part><tp:taxon-name-part taxon-name-part-type="species" reg="kangding">kangding</tp:taxon-name-part></tp:taxon-name></italic> sp. nov. (blue square), and <italic><tp:taxon-name><tp:taxon-name-part taxon-name-part-type="genus" reg="Synagelides">S.</tp:taxon-name-part><tp:taxon-name-part taxon-name-part-type="species" reg="wuyuan">wuyuan</tp:taxon-name-part></tp:taxon-name></italic> sp. nov. (purple star) in China.</p></caption><graphic xmlns:xlink="http://www.w3.org/1999/xlink" xlink:href="zookeys-1245-243_article-154908__-g016.jpg" position="float" orientation="portrait" xlink:type="simple" id="oo_1374156.jpg"><uri content-type="original_file" xlink:type="simple">https://binary.pensoft.net/fig/1374156</uri></graphic></fig></tp:treatment-sec><tp:treatment-sec sec-type="etymology" id="SECID0EHIAI"><title>Etymology.</title><p>The species name refers to the type locality; noun in apposition.</p></tp:treatment-sec><ref-list><ref id="B4"><mixed-citation xmlns:xlink="http://www.w3.org/1999/xlink" xlink:type="simple"><person-group><name name-style="western"><surname>Li</surname><given-names>B</given-names></name><name name-style="western"><surname>Wang</surname><given-names>C</given-names></name><name name-style="western"><surname>Peng</surname><given-names>XJ</given-names></name></person-group> (<year>2021</year>) <article-title>Four new species of the spider genus <italic><tp:taxon-name><tp:taxon-name-part taxon-name-part-type="genus">Synagelides</tp:taxon-name-part></tp:taxon-name></italic> Strand, 1906 from south China (<tp:taxon-name><tp:taxon-name-part taxon-name-part-type="order">Araneae</tp:taxon-name-part></tp:taxon-name>, <tp:taxon-name><tp:taxon-name-part taxon-name-part-type="family">Salticidae</tp:taxon-name-part></tp:taxon-name>).</article-title><source>ZooKeys</source><volume>1074</volume>: <fpage>175</fpage>–<lpage>189</lpage>. <ext-link xlink:href="10.3897/zookeys.1074.72823" ext-link-type="doi" xlink:type="simple">https://doi.org/10.3897/zookeys.1074.72823</ext-link></mixed-citation></ref><ref id="B6"><mixed-citation xmlns:xlink="http://www.w3.org/1999/xlink" xlink:type="simple"><person-group><name name-style="western"><surname>Liu</surname><given-names>KK</given-names></name><name name-style="western"><surname>Zhao</surname><given-names>ZY</given-names></name><name name-style="western"><surname>Xiao</surname><given-names>YH</given-names></name><name name-style="western"><surname>Peng</surname><given-names>XJ</given-names></name></person-group> (<year>2022</year>) <article-title>Five new species of <italic><tp:taxon-name><tp:taxon-name-part taxon-name-part-type="genus">Synagelides</tp:taxon-name-part></tp:taxon-name></italic> Strand, 1906 from China (<tp:taxon-name><tp:taxon-name-part taxon-name-part-type="order">Araneae</tp:taxon-name-part></tp:taxon-name>, <tp:taxon-name><tp:taxon-name-part taxon-name-part-type="family">Salticidae</tp:taxon-name-part></tp:taxon-name>).</article-title><source>ZooKeys</source><volume>1102</volume>: <fpage>59</fpage>–<lpage>82</lpage>. <ext-link xlink:href="10.3897/zookeys.1102.76800" ext-link-type="doi" xlink:type="simple">https://doi.org/10.3897/zookeys.1102.76800</ext-link></mixed-citation></ref></ref-list></tp:taxon-treatment>
